# Supplementary material for: The impact of public health interventions in the Nordic countries during the first year of SARS-CoV-2 transmission and evolution
Source: Euro Surveill. 2021 Nov 4;26(44):2001996. doi: 10.2807/1560-7917.ES.2021.26.44.2001996 (PMC8569925; doi:10.2807/1560-7917.ES.2021.26.44.2001996)
Supplement: Supplementary_tables [file 20-01996_PETTERSSON_Supplementary_tables_S1-S2.xls]

## Sheet: Supplementary_table_S1_acknowle
Supplementary Table S1. Table including all GIASID accession numbers and replicate information for all sequences SARS-CoV-2 used in the analyses.
This supplementary material is hosted by Eurosurveillance as supporting information alongside the article “the impact of early public health interventions during the first year of SARS-CoV-2 transmission and evolution in northern Europe”, on behalf of the authors, who remain responsible for the accuracy and appropriateness of the content. The same standards for ethics, copyright, attributions and…
strain,virus,accession_id,genbank_accession,date,region,country,division,location,region_exposure,country_exposure,division_exposure,segment,length,host,age,sex,Nextstrain_clade,pangolin_lineage,GISAID_clade,originating_lab,submitting_lab,authors,url,title,paper_url,date_submitted,purpose_of_sequencing
hCoV-19/Denmark/DCGC-13186/2020,betacoronavirus,EPI_ISL_712637,NA,2020-11-30,Europe,Denmark,Midtjylland,NA,Europe,Denmark,Midtjylland,genome,29782,Human,unknown,unknown,NA,B.1.177.12,GV,Department of Virus and Microbiological Special Diagnostics, Statens Serum Institut, Copenhagen, Denmark,Albertsen Lab, Department of Chemistry and Bioscience, Aalborg University, Denmark,Danish Covid-19 Genome Co…
hCoV-19/Denmark/DCGC-13181/2020,betacoronavirus,EPI_ISL_712636,NA,2020-11-30,Europe,Denmark,Midtjylland,NA,Europe,Denmark,Midtjylland,genome,29782,Human,unknown,unknown,NA,B.1.177.12,GV,Department of Virus and Microbiological Special Diagnostics, Statens Serum Institut, Copenhagen, Denmark,Albertsen Lab, Department of Chemistry and Bioscience, Aalborg University, Denmark,Danish Covid-19 Genome Co…
hCoV-19/Denmark/DCGC-13180/2020,betacoronavirus,EPI_ISL_712635,NA,2020-11-30,Europe,Denmark,Midtjylland,NA,Europe,Denmark,Midtjylland,genome,29782,Human,unknown,unknown,NA,B.1.177.12,GV,Department of Virus and Microbiological Special Diagnostics, Statens Serum Institut, Copenhagen, Denmark,Albertsen Lab, Department of Chemistry and Bioscience, Aalborg University, Denmark,Danish Covid-19 Genome Co…
hCoV-19/Denmark/DCGC-13176/2020,betacoronavirus,EPI_ISL_712634,NA,2020-11-30,Europe,Denmark,Hovedstaden,NA,Europe,Denmark,Hovedstaden,genome,29782,Human,unknown,unknown,NA,B.1.177.42,GV,Department of Virus and Microbiological Special Diagnostics, Statens Serum Institut, Copenhagen, Denmark,Albertsen Lab, Department of Chemistry and Bioscience, Aalborg University, Denmark,Danish Covid-19 Genome Co…
hCoV-19/Denmark/DCGC-13173/2020,betacoronavirus,EPI_ISL_712633,NA,2020-11-30,Europe,Denmark,Syddanmark,NA,Europe,Denmark,Syddanmark,genome,29782,Human,unknown,unknown,NA,B.1.1.70,GR,Department of Virus and Microbiological Special Diagnostics, Statens Serum Institut, Copenhagen, Denmark,Albertsen Lab, Department of Chemistry and Bioscience, Aalborg University, Denmark,Danish Covid-19 Genome Consor…
hCoV-19/Denmark/DCGC-13170/2020,betacoronavirus,EPI_ISL_712632,NA,2020-11-30,Europe,Denmark,Midtjylland,NA,Europe,Denmark,Midtjylland,genome,29782,Human,unknown,unknown,NA,B.1.177.12,GV,Department of Virus and Microbiological Special Diagnostics, Statens Serum Institut, Copenhagen, Denmark,Albertsen Lab, Department of Chemistry and Bioscience, Aalborg University, Denmark,Danish Covid-19 Genome Co…
hCoV-19/Denmark/DCGC-13168/2020,betacoronavirus,EPI_ISL_712631,NA,2020-11-30,Europe,Denmark,,NA,Europe,Denmark,,genome,29782,Human,unknown,unknown,NA,B.1.177.21,GV,Department of Virus and Microbiological Special Diagnostics, Statens Serum Institut, Copenhagen, Denmark,Albertsen Lab, Department of Chemistry and Bioscience, Aalborg University, Denmark,Danish Covid-19 Genome Consortium,https://www.g…
hCoV-19/Denmark/DCGC-13167/2020,betacoronavirus,EPI_ISL_712630,NA,2020-11-30,Europe,Denmark,Hovedstaden,NA,Europe,Denmark,Hovedstaden,genome,29782,Human,unknown,unknown,NA,B.1.221,G,Department of Virus and Microbiological Special Diagnostics, Statens Serum Institut, Copenhagen, Denmark,Albertsen Lab, Department of Chemistry and Bioscience, Aalborg University, Denmark,Danish Covid-19 Genome Consor…
hCoV-19/Denmark/DCGC-13166/2020,betacoronavirus,EPI_ISL_712629,NA,2020-11-30,Europe,Denmark,Hovedstaden,NA,Europe,Denmark,Hovedstaden,genome,29782,Human,unknown,unknown,NA,B.1.36.25,GH,Department of Virus and Microbiological Special Diagnostics, Statens Serum Institut, Copenhagen, Denmark,Albertsen Lab, Department of Chemistry and Bioscience, Aalborg University, Denmark,Danish Covid-19 Genome Con…
hCoV-19/Denmark/DCGC-13165/2020,betacoronavirus,EPI_ISL_712628,NA,2020-11-30,Europe,Denmark,Midtjylland,NA,Europe,Denmark,Midtjylland,genome,29782,Human,unknown,unknown,NA,B.1.177.24,GV,Department of Virus and Microbiological Special Diagnostics, Statens Serum Institut, Copenhagen, Denmark,Albertsen Lab, Department of Chemistry and Bioscience, Aalborg University, Denmark,Danish Covid-19 Genome Co…
hCoV-19/Denmark/DCGC-13163/2020,betacoronavirus,EPI_ISL_712627,NA,2020-11-30,Europe,Denmark,Hovedstaden,NA,Europe,Denmark,Hovedstaden,genome,29782,Human,unknown,unknown,NA,B.1.177.21,GV,Department of Virus and Microbiological Special Diagnostics, Statens Serum Institut, Copenhagen, Denmark,Albertsen Lab, Department of Chemistry and Bioscience, Aalborg University, Denmark,Danish Covid-19 Genome Co…
hCoV-19/Denmark/DCGC-13162/2020,betacoronavirus,EPI_ISL_712626,NA,2020-11-30,Europe,Denmark,Sjaelland,NA,Europe,Denmark,Sjaelland,genome,29782,Human,unknown,unknown,NA,B.1.177.21,GV,Department of Virus and Microbiological Special Diagnostics, Statens Serum Institut, Copenhagen, Denmark,Albertsen Lab, Department of Chemistry and Bioscience, Aalborg University, Denmark,Danish Covid-19 Genome Consor…
hCoV-19/Denmark/DCGC-13161/2020,betacoronavirus,EPI_ISL_712625,NA,2020-11-30,Europe,Denmark,Hovedstaden,NA,Europe,Denmark,Hovedstaden,genome,29782,Human,unknown,unknown,NA,B.1.177.21,GV,Department of Virus and Microbiological Special Diagnostics, Statens Serum Institut, Copenhagen, Denmark,Albertsen Lab, Department of Chemistry and Bioscience, Aalborg University, Denmark,Danish Covid-19 Genome Co…
hCoV-19/Denmark/DCGC-13160/2020,betacoronavirus,EPI_ISL_712624,NA,2020-11-30,Europe,Denmark,Midtjylland,NA,Europe,Denmark,Midtjylland,genome,29782,Human,unknown,unknown,NA,B.1.177.12,GV,Department of Virus and Microbiological Special Diagnostics, Statens Serum Institut, Copenhagen, Denmark,Albertsen Lab, Department of Chemistry and Bioscience, Aalborg University, Denmark,Danish Covid-19 Genome Co…
hCoV-19/Denmark/DCGC-13158/2020,betacoronavirus,EPI_ISL_712623,NA,2020-11-30,Europe,Denmark,Midtjylland,NA,Europe,Denmark,Midtjylland,genome,29782,Human,unknown,unknown,NA,B.1.160,GH,Department of Virus and Microbiological Special Diagnostics, Statens Serum Institut, Copenhagen, Denmark,Albertsen Lab, Department of Chemistry and Bioscience, Aalborg University, Denmark,Danish Covid-19 Genome Conso…
hCoV-19/Denmark/DCGC-13157/2020,betacoronavirus,EPI_ISL_712622,NA,2020-11-30,Europe,Denmark,Hovedstaden,NA,Europe,Denmark,Hovedstaden,genome,29782,Human,unknown,unknown,NA,B.1.1.153,GR,Department of Virus and Microbiological Special Diagnostics, Statens Serum Institut, Copenhagen, Denmark,Albertsen Lab, Department of Chemistry and Bioscience, Aalborg University, Denmark,Danish Covid-19 Genome Con…
hCoV-19/Denmark/DCGC-13156/2020,betacoronavirus,EPI_ISL_712621,NA,2020-11-30,Europe,Denmark,Syddanmark,NA,Europe,Denmark,Syddanmark,genome,29782,Human,unknown,unknown,NA,C.30.1,GR,Department of Virus and Microbiological Special Diagnostics, Statens Serum Institut, Copenhagen, Denmark,Albertsen Lab, Department of Chemistry and Bioscience, Aalborg University, Denmark,Danish Covid-19 Genome Consorti…
hCoV-19/Denmark/DCGC-13155/2020,betacoronavirus,EPI_ISL_712620,NA,2020-11-30,Europe,Denmark,Midtjylland,NA,Europe,Denmark,Midtjylland,genome,29782,Human,unknown,unknown,NA,B.1.127,G,Department of Virus and Microbiological Special Diagnostics, Statens Serum Institut, Copenhagen, Denmark,Albertsen Lab, Department of Chemistry and Bioscience, Aalborg University, Denmark,Danish Covid-19 Genome Consor…
hCoV-19/Denmark/DCGC-13153/2020,betacoronavirus,EPI_ISL_712619,NA,2020-11-30,Europe,Denmark,Hovedstaden,NA,Europe,Denmark,Hovedstaden,genome,29782,Human,unknown,unknown,NA,B.1.177.12,GV,Department of Virus and Microbiological Special Diagnostics, Statens Serum Institut, Copenhagen, Denmark,Albertsen Lab, Department of Chemistry and Bioscience, Aalborg University, Denmark,Danish Covid-19 Genome Co…
hCoV-19/Denmark/DCGC-13152/2020,betacoronavirus,EPI_ISL_712618,NA,2020-11-30,Europe,Denmark,Hovedstaden,NA,Europe,Denmark,Hovedstaden,genome,29782,Human,unknown,unknown,NA,B.1.177.21,GV,Department of Virus and Microbiological Special Diagnostics, Statens Serum Institut, Copenhagen, Denmark,Albertsen Lab, Department of Chemistry and Bioscience, Aalborg University, Denmark,Danish Covid-19 Genome Co…
hCoV-19/Denmark/DCGC-13151/2020,betacoronavirus,EPI_ISL_712617,NA,2020-11-30,Europe,Denmark,Hovedstaden,NA,Europe,Denmark,Hovedstaden,genome,29782,Human,unknown,unknown,NA,B.1.221,G,Department of Virus and Microbiological Special Diagnostics, Statens Serum Institut, Copenhagen, Denmark,Albertsen Lab, Department of Chemistry and Bioscience, Aalborg University, Denmark,Danish Covid-19 Genome Consor…
hCoV-19/Denmark/DCGC-13149/2020,betacoronavirus,EPI_ISL_712616,NA,2020-11-30,Europe,Denmark,Hovedstaden,NA,Europe,Denmark,Hovedstaden,genome,29782,Human,unknown,unknown,NA,B.1.177.21,GV,Department of Virus and Microbiological Special Diagnostics, Statens Serum Institut, Copenhagen, Denmark,Albertsen Lab, Department of Chemistry and Bioscience, Aalborg University, Denmark,Danish Covid-19 Genome Co…
hCoV-19/Denmark/DCGC-13146/2020,betacoronavirus,EPI_ISL_712615,NA,2020-11-30,Europe,Denmark,Hovedstaden,NA,Europe,Denmark,Hovedstaden,genome,29782,Human,unknown,unknown,NA,B.1.1.377,GR,Department of Virus and Microbiological Special Diagnostics, Statens Serum Institut, Copenhagen, Denmark,Albertsen Lab, Department of Chemistry and Bioscience, Aalborg University, Denmark,Danish Covid-19 Genome Con…
hCoV-19/Denmark/DCGC-13145/2020,betacoronavirus,EPI_ISL_712614,NA,2020-11-30,Europe,Denmark,Hovedstaden,NA,Europe,Denmark,Hovedstaden,genome,29782,Human,unknown,unknown,NA,B.1.1.70,GR,Department of Virus and Microbiological Special Diagnostics, Statens Serum Institut, Copenhagen, Denmark,Albertsen Lab, Department of Chemistry and Bioscience, Aalborg University, Denmark,Danish Covid-19 Genome Cons…
hCoV-19/Denmark/DCGC-13143/2020,betacoronavirus,EPI_ISL_712613,NA,2020-11-30,Europe,Denmark,Sjaelland,NA,Europe,Denmark,Sjaelland,genome,29782,Human,unknown,unknown,NA,B.1.160,GH,Department of Virus and Microbiological Special Diagnostics, Statens Serum Institut, Copenhagen, Denmark,Albertsen Lab, Department of Chemistry and Bioscience, Aalborg University, Denmark,Danish Covid-19 Genome Consortiu…
hCoV-19/Denmark/DCGC-13142/2020,betacoronavirus,EPI_ISL_712612,NA,2020-11-30,Europe,Denmark,Hovedstaden,NA,Europe,Denmark,Hovedstaden,genome,29782,Human,unknown,unknown,NA,B.1.177.24,GV,Department of Virus and Microbiological Special Diagnostics, Statens Serum Institut, Copenhagen, Denmark,Albertsen Lab, Department of Chemistry and Bioscience, Aalborg University, Denmark,Danish Covid-19 Genome Co…
hCoV-19/Denmark/DCGC-13141/2020,betacoronavirus,EPI_ISL_712611,NA,2020-11-30,Europe,Denmark,Hovedstaden,NA,Europe,Denmark,Hovedstaden,genome,29782,Human,unknown,unknown,NA,B.1.398,G,Department of Virus and Microbiological Special Diagnostics, Statens Serum Institut, Copenhagen, Denmark,Albertsen Lab, Department of Chemistry and Bioscience, Aalborg University, Denmark,Danish Covid-19 Genome Consor…
hCoV-19/Denmark/DCGC-13140/2020,betacoronavirus,EPI_ISL_712610,NA,2020-11-30,Europe,Denmark,Hovedstaden,NA,Europe,Denmark,Hovedstaden,genome,29782,Human,unknown,unknown,NA,B.1.177.21,GV,Department of Virus and Microbiological Special Diagnostics, Statens Serum Institut, Copenhagen, Denmark,Albertsen Lab, Department of Chemistry and Bioscience, Aalborg University, Denmark,Danish Covid-19 Genome Co…
hCoV-19/Denmark/DCGC-13139/2020,betacoronavirus,EPI_ISL_712609,NA,2020-11-30,Europe,Denmark,Midtjylland,NA,Europe,Denmark,Midtjylland,genome,29782,Human,unknown,unknown,NA,B.1.221.3,G,Department of Virus and Microbiological Special Diagnostics, Statens Serum Institut, Copenhagen, Denmark,Albertsen Lab, Department of Chemistry and Bioscience, Aalborg University, Denmark,Danish Covid-19 Genome Cons…
hCoV-19/Denmark/DCGC-13138/2020,betacoronavirus,EPI_ISL_712608,NA,2020-11-30,Europe,Denmark,Hovedstaden,NA,Europe,Denmark,Hovedstaden,genome,29782,Human,unknown,unknown,NA,B.1.177.12,GV,Department of Virus and Microbiological Special Diagnostics, Statens Serum Institut, Copenhagen, Denmark,Albertsen Lab, Department of Chemistry and Bioscience, Aalborg University, Denmark,Danish Covid-19 Genome Co…
hCoV-19/Denmark/DCGC-13136/2020,betacoronavirus,EPI_ISL_712607,NA,2020-11-30,Europe,Denmark,Midtjylland,NA,Europe,Denmark,Midtjylland,genome,29782,Human,unknown,unknown,NA,B.1.177.12,GV,Department of Virus and Microbiological Special Diagnostics, Statens Serum Institut, Copenhagen, Denmark,Albertsen Lab, Department of Chemistry and Bioscience, Aalborg University, Denmark,Danish Covid-19 Genome Co…
hCoV-19/Denmark/DCGC-13135/2020,betacoronavirus,EPI_ISL_712606,NA,2020-11-30,Europe,Denmark,Hovedstaden,NA,Europe,Denmark,Hovedstaden,genome,29782,Human,unknown,unknown,NA,B.1.1.433,GR,Department of Virus and Microbiological Special Diagnostics, Statens Serum Institut, Copenhagen, Denmark,Albertsen Lab, Department of Chemistry and Bioscience, Aalborg University, Denmark,Danish Covid-19 Genome Con…
hCoV-19/Denmark/DCGC-13133/2020,betacoronavirus,EPI_ISL_712605,NA,2020-11-30,Europe,Denmark,Midtjylland,NA,Europe,Denmark,Midtjylland,genome,29782,Human,unknown,unknown,NA,B.1.177.12,GV,Department of Virus and Microbiological Special Diagnostics, Statens Serum Institut, Copenhagen, Denmark,Albertsen Lab, Department of Chemistry and Bioscience, Aalborg University, Denmark,Danish Covid-19 Genome Co…
hCoV-19/Denmark/DCGC-13132/2020,betacoronavirus,EPI_ISL_712604,NA,2020-11-30,Europe,Denmark,Sjaelland,NA,Europe,Denmark,Sjaelland,genome,29782,Human,unknown,unknown,NA,B.1.177.21,GV,Department of Virus and Microbiological Special Diagnostics, Statens Serum Institut, Copenhagen, Denmark,Albertsen Lab, Department of Chemistry and Bioscience, Aalborg University, Denmark,Danish Covid-19 Genome Consor…
hCoV-19/Denmark/DCGC-13130/2020,betacoronavirus,EPI_ISL_712603,NA,2020-11-30,Europe,Denmark,Hovedstaden,NA,Europe,Denmark,Hovedstaden,genome,29782,Human,unknown,unknown,NA,B.1.177.42,GV,Department of Virus and Microbiological Special Diagnostics, Statens Serum Institut, Copenhagen, Denmark,Albertsen Lab, Department of Chemistry and Bioscience, Aalborg University, Denmark,Danish Covid-19 Genome Co…
hCoV-19/Denmark/DCGC-13129/2020,betacoronavirus,EPI_ISL_712602,NA,2020-11-30,Europe,Denmark,Hovedstaden,NA,Europe,Denmark,Hovedstaden,genome,29782,Human,unknown,unknown,NA,B.1.1.302,GR,Department of Virus and Microbiological Special Diagnostics, Statens Serum Institut, Copenhagen, Denmark,Albertsen Lab, Department of Chemistry and Bioscience, Aalborg University, Denmark,Danish Covid-19 Genome Con…
hCoV-19/Denmark/DCGC-13128/2020,betacoronavirus,EPI_ISL_712601,NA,2020-11-30,Europe,Denmark,Syddanmark,NA,Europe,Denmark,Syddanmark,genome,29782,Human,unknown,unknown,NA,B.1.177.42,GV,Department of Virus and Microbiological Special Diagnostics, Statens Serum Institut, Copenhagen, Denmark,Albertsen Lab, Department of Chemistry and Bioscience, Aalborg University, Denmark,Danish Covid-19 Genome Cons…
hCoV-19/Denmark/DCGC-13127/2020,betacoronavirus,EPI_ISL_712600,NA,2020-11-30,Europe,Denmark,Hovedstaden,NA,Europe,Denmark,Hovedstaden,genome,29782,Human,unknown,unknown,NA,B.1.160,GH,Department of Virus and Microbiological Special Diagnostics, Statens Serum Institut, Copenhagen, Denmark,Albertsen Lab, Department of Chemistry and Bioscience, Aalborg University, Denmark,Danish Covid-19 Genome Conso…
hCoV-19/Denmark/DCGC-13126/2020,betacoronavirus,EPI_ISL_712599,NA,2020-11-30,Europe,Denmark,Syddanmark,NA,Europe,Denmark,Syddanmark,genome,29782,Human,unknown,unknown,NA,B.1.177.42,GV,Department of Virus and Microbiological Special Diagnostics, Statens Serum Institut, Copenhagen, Denmark,Albertsen Lab, Department of Chemistry and Bioscience, Aalborg University, Denmark,Danish Covid-19 Genome Cons…
hCoV-19/Denmark/DCGC-13124/2020,betacoronavirus,EPI_ISL_712598,NA,2020-11-30,Europe,Denmark,Hovedstaden,NA,Europe,Denmark,Hovedstaden,genome,29782,Human,unknown,unknown,NA,B.1.1.377,GR,Department of Virus and Microbiological Special Diagnostics, Statens Serum Institut, Copenhagen, Denmark,Albertsen Lab, Department of Chemistry and Bioscience, Aalborg University, Denmark,Danish Covid-19 Genome Con…
hCoV-19/Denmark/DCGC-13123/2020,betacoronavirus,EPI_ISL_712597,NA,2020-11-30,Europe,Denmark,Hovedstaden,NA,Europe,Denmark,Hovedstaden,genome,29782,Human,unknown,unknown,NA,B.1.177.21,GV,Department of Virus and Microbiological Special Diagnostics, Statens Serum Institut, Copenhagen, Denmark,Albertsen Lab, Department of Chemistry and Bioscience, Aalborg University, Denmark,Danish Covid-19 Genome Co…
hCoV-19/Denmark/DCGC-13122/2020,betacoronavirus,EPI_ISL_712596,NA,2020-11-30,Europe,Denmark,Sjaelland,NA,Europe,Denmark,Sjaelland,genome,29782,Human,unknown,unknown,NA,B.1.177.21,GV,Department of Virus and Microbiological Special Diagnostics, Statens Serum Institut, Copenhagen, Denmark,Albertsen Lab, Department of Chemistry and Bioscience, Aalborg University, Denmark,Danish Covid-19 Genome Consor…
hCoV-19/Denmark/DCGC-13120/2020,betacoronavirus,EPI_ISL_712595,NA,2020-11-30,Europe,Denmark,Syddanmark,NA,Europe,Denmark,Syddanmark,genome,29782,Human,unknown,unknown,NA,B.1.1.433,GR,Department of Virus and Microbiological Special Diagnostics, Statens Serum Institut, Copenhagen, Denmark,Albertsen Lab, Department of Chemistry and Bioscience, Aalborg University, Denmark,Danish Covid-19 Genome Conso…
hCoV-19/Denmark/DCGC-13119/2020,betacoronavirus,EPI_ISL_712594,NA,2020-11-30,Europe,Denmark,Hovedstaden,NA,Europe,Denmark,Hovedstaden,genome,29782,Human,unknown,unknown,NA,B.1.160,GH,Department of Virus and Microbiological Special Diagnostics, Statens Serum Institut, Copenhagen, Denmark,Albertsen Lab, Department of Chemistry and Bioscience, Aalborg University, Denmark,Danish Covid-19 Genome Conso…
hCoV-19/Denmark/DCGC-13118/2020,betacoronavirus,EPI_ISL_712593,NA,2020-11-30,Europe,Denmark,Midtjylland,NA,Europe,Denmark,Midtjylland,genome,29782,Human,unknown,unknown,NA,B.1.1.433,GR,Department of Virus and Microbiological Special Diagnostics, Statens Serum Institut, Copenhagen, Denmark,Albertsen Lab, Department of Chemistry and Bioscience, Aalborg University, Denmark,Danish Covid-19 Genome Con…
hCoV-19/Denmark/DCGC-13117/2020,betacoronavirus,EPI_ISL_712592,NA,2020-11-30,Europe,Denmark,Hovedstaden,NA,Europe,Denmark,Hovedstaden,genome,29782,Human,unknown,unknown,NA,B.1.258.16,G,Department of Virus and Microbiological Special Diagnostics, Statens Serum Institut, Copenhagen, Denmark,Albertsen Lab, Department of Chemistry and Bioscience, Aalborg University, Denmark,Danish Covid-19 Genome Con…
hCoV-19/Denmark/DCGC-13116/2020,betacoronavirus,EPI_ISL_712591,NA,2020-11-30,Europe,Denmark,Hovedstaden,NA,Europe,Denmark,Hovedstaden,genome,29782,Human,unknown,unknown,NA,B.1.177.35,GV,Department of Virus and Microbiological Special Diagnostics, Statens Serum Institut, Copenhagen, Denmark,Albertsen Lab, Department of Chemistry and Bioscience, Aalborg University, Denmark,Danish Covid-19 Genome Co…
hCoV-19/Denmark/DCGC-13112/2020,betacoronavirus,EPI_ISL_712590,NA,2020-11-30,Europe,Denmark,Hovedstaden,NA,Europe,Denmark,Hovedstaden,genome,29782,Human,unknown,unknown,NA,B.1.177.21,GV,Department of Virus and Microbiological Special Diagnostics, Statens Serum Institut, Copenhagen, Denmark,Albertsen Lab, Department of Chemistry and Bioscience, Aalborg University, Denmark,Danish Covid-19 Genome Co…
hCoV-19/Denmark/DCGC-13111/2020,betacoronavirus,EPI_ISL_712589,NA,2020-11-30,Europe,Denmark,Midtjylland,NA,Europe,Denmark,Midtjylland,genome,29782,Human,unknown,unknown,NA,B.1.177,GV,Department of Virus and Microbiological Special Diagnostics, Statens Serum Institut, Copenhagen, Denmark,Albertsen Lab, Department of Chemistry and Bioscience, Aalborg University, Denmark,Danish Covid-19 Genome Conso…
hCoV-19/Denmark/DCGC-13110/2020,betacoronavirus,EPI_ISL_712588,NA,2020-11-30,Europe,Denmark,Hovedstaden,NA,Europe,Denmark,Hovedstaden,genome,29782,Human,unknown,unknown,NA,B.1.177.42,GV,Department of Virus and Microbiological Special Diagnostics, Statens Serum Institut, Copenhagen, Denmark,Albertsen Lab, Department of Chemistry and Bioscience, Aalborg University, Denmark,Danish Covid-19 Genome Co…
hCoV-19/Denmark/DCGC-13109/2020,betacoronavirus,EPI_ISL_712587,NA,2020-11-30,Europe,Denmark,,NA,Europe,Denmark,,genome,29782,Human,unknown,unknown,NA,B.1.177.35,GV,Department of Virus and Microbiological Special Diagnostics, Statens Serum Institut, Copenhagen, Denmark,Albertsen Lab, Department of Chemistry and Bioscience, Aalborg University, Denmark,Danish Covid-19 Genome Consortium,https://www.g…
hCoV-19/Denmark/DCGC-13108/2020,betacoronavirus,EPI_ISL_712586,NA,2020-11-30,Europe,Denmark,Syddanmark,NA,Europe,Denmark,Syddanmark,genome,29782,Human,unknown,unknown,NA,AD.1,GR,Department of Virus and Microbiological Special Diagnostics, Statens Serum Institut, Copenhagen, Denmark,Albertsen Lab, Department of Chemistry and Bioscience, Aalborg University, Denmark,Danish Covid-19 Genome Consortium…
hCoV-19/Denmark/DCGC-13105/2020,betacoronavirus,EPI_ISL_712585,NA,2020-11-30,Europe,Denmark,Hovedstaden,NA,Europe,Denmark,Hovedstaden,genome,29782,Human,unknown,unknown,NA,B.1.177.21,GV,Department of Virus and Microbiological Special Diagnostics, Statens Serum Institut, Copenhagen, Denmark,Albertsen Lab, Department of Chemistry and Bioscience, Aalborg University, Denmark,Danish Covid-19 Genome Co…
hCoV-19/Denmark/DCGC-13104/2020,betacoronavirus,EPI_ISL_712584,NA,2020-11-30,Europe,Denmark,Midtjylland,NA,Europe,Denmark,Midtjylland,genome,29782,Human,unknown,unknown,NA,B.1.177.21,GV,Department of Virus and Microbiological Special Diagnostics, Statens Serum Institut, Copenhagen, Denmark,Albertsen Lab, Department of Chemistry and Bioscience, Aalborg University, Denmark,Danish Covid-19 Genome Co…
hCoV-19/Denmark/DCGC-13103/2020,betacoronavirus,EPI_ISL_712583,NA,2020-11-30,Europe,Denmark,Hovedstaden,NA,Europe,Denmark,Hovedstaden,genome,29782,Human,unknown,unknown,NA,B.1.160,GH,Department of Virus and Microbiological Special Diagnostics, Statens Serum Institut, Copenhagen, Denmark,Albertsen Lab, Department of Chemistry and Bioscience, Aalborg University, Denmark,Danish Covid-19 Genome Conso…
hCoV-19/Denmark/DCGC-13102/2020,betacoronavirus,EPI_ISL_712582,NA,2020-11-30,Europe,Denmark,Midtjylland,NA,Europe,Denmark,Midtjylland,genome,29782,Human,unknown,unknown,NA,B.1.127,G,Department of Virus and Microbiological Special Diagnostics, Statens Serum Institut, Copenhagen, Denmark,Albertsen Lab, Department of Chemistry and Bioscience, Aalborg University, Denmark,Danish Covid-19 Genome Consor…
hCoV-19/Denmark/DCGC-13100/2020,betacoronavirus,EPI_ISL_712581,NA,2020-11-30,Europe,Denmark,Syddanmark,NA,Europe,Denmark,Syddanmark,genome,29782,Human,unknown,unknown,NA,B.1.221.3,G,Department of Virus and Microbiological Special Diagnostics, Statens Serum Institut, Copenhagen, Denmark,Albertsen Lab, Department of Chemistry and Bioscience, Aalborg University, Denmark,Danish Covid-19 Genome Consor…
hCoV-19/Denmark/DCGC-13099/2020,betacoronavirus,EPI_ISL_712580,NA,2020-11-30,Europe,Denmark,Midtjylland,NA,Europe,Denmark,Midtjylland,genome,29782,Human,unknown,unknown,NA,B.1.177.60,GV,Department of Virus and Microbiological Special Diagnostics, Statens Serum Institut, Copenhagen, Denmark,Albertsen Lab, Department of Chemistry and Bioscience, Aalborg University, Denmark,Danish Covid-19 Genome Co…
hCoV-19/Denmark/DCGC-13096/2020,betacoronavirus,EPI_ISL_712579,NA,2020-11-30,Europe,Denmark,Hovedstaden,NA,Europe,Denmark,Hovedstaden,genome,29782,Human,unknown,unknown,NA,B.1,G,Department of Virus and Microbiological Special Diagnostics, Statens Serum Institut, Copenhagen, Denmark,Albertsen Lab, Department of Chemistry and Bioscience, Aalborg University, Denmark,Danish Covid-19 Genome Consortium…
hCoV-19/Denmark/DCGC-13094/2020,betacoronavirus,EPI_ISL_712578,NA,2020-11-30,Europe,Denmark,Hovedstaden,NA,Europe,Denmark,Hovedstaden,genome,29782,Human,unknown,unknown,NA,B.1.160,GH,Department of Virus and Microbiological Special Diagnostics, Statens Serum Institut, Copenhagen, Denmark,Albertsen Lab, Department of Chemistry and Bioscience, Aalborg University, Denmark,Danish Covid-19 Genome Conso…
hCoV-19/Denmark/DCGC-13091/2020,betacoronavirus,EPI_ISL_712577,NA,2020-11-30,Europe,Denmark,Syddanmark,NA,Europe,Denmark,Syddanmark,genome,29782,Human,unknown,unknown,NA,B.1.131,G,Department of Virus and Microbiological Special Diagnostics, Statens Serum Institut, Copenhagen, Denmark,Albertsen Lab, Department of Chemistry and Bioscience, Aalborg University, Denmark,Danish Covid-19 Genome Consorti…
hCoV-19/Denmark/DCGC-13088/2020,betacoronavirus,EPI_ISL_712576,NA,2020-11-30,Europe,Denmark,Hovedstaden,NA,Europe,Denmark,Hovedstaden,genome,29782,Human,unknown,unknown,NA,B.1.160,GH,Department of Virus and Microbiological Special Diagnostics, Statens Serum Institut, Copenhagen, Denmark,Albertsen Lab, Department of Chemistry and Bioscience, Aalborg University, Denmark,Danish Covid-19 Genome Conso…
hCoV-19/Denmark/DCGC-13087/2020,betacoronavirus,EPI_ISL_712575,NA,2020-11-30,Europe,Denmark,Hovedstaden,NA,Europe,Denmark,Hovedstaden,genome,29782,Human,unknown,unknown,NA,B.1.1.377,GR,Department of Virus and Microbiological Special Diagnostics, Statens Serum Institut, Copenhagen, Denmark,Albertsen Lab, Department of Chemistry and Bioscience, Aalborg University, Denmark,Danish Covid-19 Genome Con…
hCoV-19/Denmark/DCGC-13086/2020,betacoronavirus,EPI_ISL_712574,NA,2020-11-30,Europe,Denmark,Hovedstaden,NA,Europe,Denmark,Hovedstaden,genome,29782,Human,unknown,unknown,NA,B.1.177.12,GV,Department of Virus and Microbiological Special Diagnostics, Statens Serum Institut, Copenhagen, Denmark,Albertsen Lab, Department of Chemistry and Bioscience, Aalborg University, Denmark,Danish Covid-19 Genome Co…
hCoV-19/Denmark/DCGC-13084/2020,betacoronavirus,EPI_ISL_712573,NA,2020-11-30,Europe,Denmark,Hovedstaden,NA,Europe,Denmark,Hovedstaden,genome,29782,Human,unknown,unknown,NA,B.1.160,GH,Department of Virus and Microbiological Special Diagnostics, Statens Serum Institut, Copenhagen, Denmark,Albertsen Lab, Department of Chemistry and Bioscience, Aalborg University, Denmark,Danish Covid-19 Genome Conso…
hCoV-19/Denmark/DCGC-13083/2020,betacoronavirus,EPI_ISL_712572,NA,2020-11-30,Europe,Denmark,Hovedstaden,NA,Europe,Denmark,Hovedstaden,genome,29782,Human,unknown,unknown,NA,B.1.177.42,GV,Department of Virus and Microbiological Special Diagnostics, Statens Serum Institut, Copenhagen, Denmark,Albertsen Lab, Department of Chemistry and Bioscience, Aalborg University, Denmark,Danish Covid-19 Genome Co…
hCoV-19/Denmark/DCGC-13082/2020,betacoronavirus,EPI_ISL_712571,NA,2020-11-30,Europe,Denmark,Hovedstaden,NA,Europe,Denmark,Hovedstaden,genome,29782,Human,unknown,unknown,NA,B.1.258.16,G,Department of Virus and Microbiological Special Diagnostics, Statens Serum Institut, Copenhagen, Denmark,Albertsen Lab, Department of Chemistry and Bioscience, Aalborg University, Denmark,Danish Covid-19 Genome Con…
hCoV-19/Denmark/DCGC-13081/2020,betacoronavirus,EPI_ISL_712570,NA,2020-11-30,Europe,Denmark,Hovedstaden,NA,Europe,Denmark,Hovedstaden,genome,29782,Human,unknown,unknown,NA,B.1.258,G,Department of Virus and Microbiological Special Diagnostics, Statens Serum Institut, Copenhagen, Denmark,Albertsen Lab, Department of Chemistry and Bioscience, Aalborg University, Denmark,Danish Covid-19 Genome Consor…
hCoV-19/Denmark/DCGC-13076/2020,betacoronavirus,EPI_ISL_712569,NA,2020-11-30,Europe,Denmark,Syddanmark,NA,Europe,Denmark,Syddanmark,genome,29782,Human,unknown,unknown,NA,B.1.1.70,GR,Department of Virus and Microbiological Special Diagnostics, Statens Serum Institut, Copenhagen, Denmark,Albertsen Lab, Department of Chemistry and Bioscience, Aalborg University, Denmark,Danish Covid-19 Genome Consor…
hCoV-19/Denmark/DCGC-13075/2020,betacoronavirus,EPI_ISL_712567,NA,2020-11-30,Europe,Denmark,Sjaelland,NA,Europe,Denmark,Sjaelland,genome,29782,Human,unknown,unknown,NA,B.1.221,G,Department of Virus and Microbiological Special Diagnostics, Statens Serum Institut, Copenhagen, Denmark,Albertsen Lab, Department of Chemistry and Bioscience, Aalborg University, Denmark,Danish Covid-19 Genome Consortium…
hCoV-19/Denmark/DCGC-13070/2020,betacoronavirus,EPI_ISL_712566,NA,2020-11-30,Europe,Denmark,Hovedstaden,NA,Europe,Denmark,Hovedstaden,genome,29782,Human,unknown,unknown,NA,B.1.177.21,GV,Department of Virus and Microbiological Special Diagnostics, Statens Serum Institut, Copenhagen, Denmark,Albertsen Lab, Department of Chemistry and Bioscience, Aalborg University, Denmark,Danish Covid-19 Genome Co…
hCoV-19/Denmark/DCGC-13069/2020,betacoronavirus,EPI_ISL_712565,NA,2020-11-30,Europe,Denmark,Midtjylland,NA,Europe,Denmark,Midtjylland,genome,29782,Human,unknown,unknown,NA,B.1.127,G,Department of Virus and Microbiological Special Diagnostics, Statens Serum Institut, Copenhagen, Denmark,Albertsen Lab, Department of Chemistry and Bioscience, Aalborg University, Denmark,Danish Covid-19 Genome Consor…
hCoV-19/Denmark/DCGC-13068/2020,betacoronavirus,EPI_ISL_712564,NA,2020-11-30,Europe,Denmark,Hovedstaden,NA,Europe,Denmark,Hovedstaden,genome,29782,Human,unknown,unknown,NA,B.1.1.277,GR,Department of Virus and Microbiological Special Diagnostics, Statens Serum Institut, Copenhagen, Denmark,Albertsen Lab, Department of Chemistry and Bioscience, Aalborg University, Denmark,Danish Covid-19 Genome Con…
hCoV-19/Denmark/DCGC-13065/2020,betacoronavirus,EPI_ISL_712563,NA,2020-11-30,Europe,Denmark,Midtjylland,NA,Europe,Denmark,Midtjylland,genome,29782,Human,unknown,unknown,NA,B.1.177.12,GV,Department of Virus and Microbiological Special Diagnostics, Statens Serum Institut, Copenhagen, Denmark,Albertsen Lab, Department of Chemistry and Bioscience, Aalborg University, Denmark,Danish Covid-19 Genome Co…
hCoV-19/Denmark/DCGC-13064/2020,betacoronavirus,EPI_ISL_712562,NA,2020-11-30,Europe,Denmark,Midtjylland,NA,Europe,Denmark,Midtjylland,genome,29782,Human,unknown,unknown,NA,B.1.221.3,G,Department of Virus and Microbiological Special Diagnostics, Statens Serum Institut, Copenhagen, Denmark,Albertsen Lab, Department of Chemistry and Bioscience, Aalborg University, Denmark,Danish Covid-19 Genome Cons…
hCoV-19/Denmark/DCGC-13062/2020,betacoronavirus,EPI_ISL_712561,NA,2020-11-30,Europe,Denmark,Hovedstaden,NA,Europe,Denmark,Hovedstaden,genome,29782,Human,unknown,unknown,NA,B.1.177.35,GV,Department of Virus and Microbiological Special Diagnostics, Statens Serum Institut, Copenhagen, Denmark,Albertsen Lab, Department of Chemistry and Bioscience, Aalborg University, Denmark,Danish Covid-19 Genome Co…
hCoV-19/Denmark/DCGC-13061/2020,betacoronavirus,EPI_ISL_712560,NA,2020-11-30,Europe,Denmark,Hovedstaden,NA,Europe,Denmark,Hovedstaden,genome,29782,Human,unknown,unknown,NA,B.1.177.21,GV,Department of Virus and Microbiological Special Diagnostics, Statens Serum Institut, Copenhagen, Denmark,Albertsen Lab, Department of Chemistry and Bioscience, Aalborg University, Denmark,Danish Covid-19 Genome Co…
hCoV-19/Denmark/DCGC-13060/2020,betacoronavirus,EPI_ISL_712559,NA,2020-11-30,Europe,Denmark,Hovedstaden,NA,Europe,Denmark,Hovedstaden,genome,29782,Human,unknown,unknown,NA,B.1.177.42,GV,Department of Virus and Microbiological Special Diagnostics, Statens Serum Institut, Copenhagen, Denmark,Albertsen Lab, Department of Chemistry and Bioscience, Aalborg University, Denmark,Danish Covid-19 Genome Co…
hCoV-19/Denmark/DCGC-13059/2020,betacoronavirus,EPI_ISL_712558,NA,2020-11-30,Europe,Denmark,Hovedstaden,NA,Europe,Denmark,Hovedstaden,genome,29782,Human,unknown,unknown,NA,B.1.1.277,GR,Department of Virus and Microbiological Special Diagnostics, Statens Serum Institut, Copenhagen, Denmark,Albertsen Lab, Department of Chemistry and Bioscience, Aalborg University, Denmark,Danish Covid-19 Genome Con…
hCoV-19/Denmark/DCGC-13058/2020,betacoronavirus,EPI_ISL_712557,NA,2020-11-30,Europe,Denmark,Syddanmark,NA,Europe,Denmark,Syddanmark,genome,29782,Human,unknown,unknown,NA,AD.1,GR,Department of Virus and Microbiological Special Diagnostics, Statens Serum Institut, Copenhagen, Denmark,Albertsen Lab, Department of Chemistry and Bioscience, Aalborg University, Denmark,Danish Covid-19 Genome Consortium…
hCoV-19/Denmark/DCGC-13056/2020,betacoronavirus,EPI_ISL_712556,NA,2020-11-30,Europe,Denmark,Hovedstaden,NA,Europe,Denmark,Hovedstaden,genome,29782,Human,unknown,unknown,NA,B.1.177.21,GV,Department of Virus and Microbiological Special Diagnostics, Statens Serum Institut, Copenhagen, Denmark,Albertsen Lab, Department of Chemistry and Bioscience, Aalborg University, Denmark,Danish Covid-19 Genome Co…
hCoV-19/Denmark/DCGC-13053/2020,betacoronavirus,EPI_ISL_712555,NA,2020-11-30,Europe,Denmark,Hovedstaden,NA,Europe,Denmark,Hovedstaden,genome,29782,Human,unknown,unknown,NA,B.1.177.21,GV,Department of Virus and Microbiological Special Diagnostics, Statens Serum Institut, Copenhagen, Denmark,Albertsen Lab, Department of Chemistry and Bioscience, Aalborg University, Denmark,Danish Covid-19 Genome Co…
hCoV-19/Denmark/DCGC-13049/2020,betacoronavirus,EPI_ISL_712554,NA,2020-11-30,Europe,Denmark,Midtjylland,NA,Europe,Denmark,Midtjylland,genome,29782,Human,unknown,unknown,NA,B.1.127,G,Department of Virus and Microbiological Special Diagnostics, Statens Serum Institut, Copenhagen, Denmark,Albertsen Lab, Department of Chemistry and Bioscience, Aalborg University, Denmark,Danish Covid-19 Genome Consor…
hCoV-19/Denmark/DCGC-13047/2020,betacoronavirus,EPI_ISL_712553,NA,2020-11-30,Europe,Denmark,Hovedstaden,NA,Europe,Denmark,Hovedstaden,genome,29782,Human,unknown,unknown,NA,B.1.1.420,GR,Department of Virus and Microbiological Special Diagnostics, Statens Serum Institut, Copenhagen, Denmark,Albertsen Lab, Department of Chemistry and Bioscience, Aalborg University, Denmark,Danish Covid-19 Genome Con…
hCoV-19/Denmark/DCGC-13045/2020,betacoronavirus,EPI_ISL_712552,NA,2020-11-30,Europe,Denmark,Sjaelland,NA,Europe,Denmark,Sjaelland,genome,29782,Human,unknown,unknown,NA,B.1.177.21,GV,Department of Virus and Microbiological Special Diagnostics, Statens Serum Institut, Copenhagen, Denmark,Albertsen Lab, Department of Chemistry and Bioscience, Aalborg University, Denmark,Danish Covid-19 Genome Consor…
hCoV-19/Denmark/DCGC-13044/2020,betacoronavirus,EPI_ISL_712551,NA,2020-11-30,Europe,Denmark,Hovedstaden,NA,Europe,Denmark,Hovedstaden,genome,29782,Human,unknown,unknown,NA,B.1.1.277,GR,Department of Virus and Microbiological Special Diagnostics, Statens Serum Institut, Copenhagen, Denmark,Albertsen Lab, Department of Chemistry and Bioscience, Aalborg University, Denmark,Danish Covid-19 Genome Con…
hCoV-19/Denmark/DCGC-13043/2020,betacoronavirus,EPI_ISL_712550,NA,2020-11-30,Europe,Denmark,Syddanmark,NA,Europe,Denmark,Syddanmark,genome,29782,Human,unknown,unknown,NA,B.1.36.25,GH,Department of Virus and Microbiological Special Diagnostics, Statens Serum Institut, Copenhagen, Denmark,Albertsen Lab, Department of Chemistry and Bioscience, Aalborg University, Denmark,Danish Covid-19 Genome Conso…
hCoV-19/Denmark/DCGC-13040/2020,betacoronavirus,EPI_ISL_712549,NA,2020-11-30,Europe,Denmark,Hovedstaden,NA,Europe,Denmark,Hovedstaden,genome,29782,Human,unknown,unknown,NA,B.1.177.24,GV,Department of Virus and Microbiological Special Diagnostics, Statens Serum Institut, Copenhagen, Denmark,Albertsen Lab, Department of Chemistry and Bioscience, Aalborg University, Denmark,Danish Covid-19 Genome Co…
hCoV-19/Denmark/DCGC-13038/2020,betacoronavirus,EPI_ISL_712548,NA,2020-11-30,Europe,Denmark,Midtjylland,NA,Europe,Denmark,Midtjylland,genome,29782,Human,unknown,unknown,NA,B.1.177.81,GV,Department of Virus and Microbiological Special Diagnostics, Statens Serum Institut, Copenhagen, Denmark,Albertsen Lab, Department of Chemistry and Bioscience, Aalborg University, Denmark,Danish Covid-19 Genome Co…
hCoV-19/Denmark/DCGC-13037/2020,betacoronavirus,EPI_ISL_712547,NA,2020-11-30,Europe,Denmark,Midtjylland,NA,Europe,Denmark,Midtjylland,genome,29782,Human,unknown,unknown,NA,B.1.177.21,GV,Department of Virus and Microbiological Special Diagnostics, Statens Serum Institut, Copenhagen, Denmark,Albertsen Lab, Department of Chemistry and Bioscience, Aalborg University, Denmark,Danish Covid-19 Genome Co…
hCoV-19/Denmark/DCGC-13036/2020,betacoronavirus,EPI_ISL_712546,NA,2020-11-30,Europe,Denmark,Hovedstaden,NA,Europe,Denmark,Hovedstaden,genome,29782,Human,unknown,unknown,NA,B.1.177.21,GV,Department of Virus and Microbiological Special Diagnostics, Statens Serum Institut, Copenhagen, Denmark,Albertsen Lab, Department of Chemistry and Bioscience, Aalborg University, Denmark,Danish Covid-19 Genome Co…
hCoV-19/Denmark/DCGC-13035/2020,betacoronavirus,EPI_ISL_712545,NA,2020-11-30,Europe,Denmark,Midtjylland,NA,Europe,Denmark,Midtjylland,genome,29782,Human,unknown,unknown,NA,B.1.177.12,GV,Department of Virus and Microbiological Special Diagnostics, Statens Serum Institut, Copenhagen, Denmark,Albertsen Lab, Department of Chemistry and Bioscience, Aalborg University, Denmark,Danish Covid-19 Genome Co…
hCoV-19/Denmark/DCGC-13034/2020,betacoronavirus,EPI_ISL_712544,NA,2020-11-30,Europe,Denmark,Midtjylland,NA,Europe,Denmark,Midtjylland,genome,29782,Human,unknown,unknown,NA,B.1.221.3,G,Department of Virus and Microbiological Special Diagnostics, Statens Serum Institut, Copenhagen, Denmark,Albertsen Lab, Department of Chemistry and Bioscience, Aalborg University, Denmark,Danish Covid-19 Genome Cons…
hCoV-19/Denmark/DCGC-13033/2020,betacoronavirus,EPI_ISL_712543,NA,2020-11-30,Europe,Denmark,Sjaelland,NA,Europe,Denmark,Sjaelland,genome,29782,Human,unknown,unknown,NA,B.1.177.21,GV,Department of Virus and Microbiological Special Diagnostics, Statens Serum Institut, Copenhagen, Denmark,Albertsen Lab, Department of Chemistry and Bioscience, Aalborg University, Denmark,Danish Covid-19 Genome Consor…
hCoV-19/Denmark/DCGC-13032/2020,betacoronavirus,EPI_ISL_712542,NA,2020-11-30,Europe,Denmark,Midtjylland,NA,Europe,Denmark,Midtjylland,genome,29782,Human,unknown,unknown,NA,B.1.177.12,GV,Department of Virus and Microbiological Special Diagnostics, Statens Serum Institut, Copenhagen, Denmark,Albertsen Lab, Department of Chemistry and Bioscience, Aalborg University, Denmark,Danish Covid-19 Genome Co…
hCoV-19/Denmark/DCGC-13031/2020,betacoronavirus,EPI_ISL_712541,NA,2020-11-30,Europe,Denmark,Syddanmark,NA,Europe,Denmark,Syddanmark,genome,29782,Human,unknown,unknown,NA,B.1.1.302,GR,Department of Virus and Microbiological Special Diagnostics, Statens Serum Institut, Copenhagen, Denmark,Albertsen Lab, Department of Chemistry and Bioscience, Aalborg University, Denmark,Danish Covid-19 Genome Conso…
hCoV-19/Denmark/DCGC-13030/2020,betacoronavirus,EPI_ISL_712540,NA,2020-11-30,Europe,Denmark,Hovedstaden,NA,Europe,Denmark,Hovedstaden,genome,29782,Human,unknown,unknown,NA,B.1.177.21,GV,Department of Virus and Microbiological Special Diagnostics, Statens Serum Institut, Copenhagen, Denmark,Albertsen Lab, Department of Chemistry and Bioscience, Aalborg University, Denmark,Danish Covid-19 Genome Co…
hCoV-19/Denmark/DCGC-13028/2020,betacoronavirus,EPI_ISL_712539,NA,2020-11-30,Europe,Denmark,Hovedstaden,NA,Europe,Denmark,Hovedstaden,genome,29782,Human,unknown,unknown,NA,B.1.177.21,GV,Department of Virus and Microbiological Special Diagnostics, Statens Serum Institut, Copenhagen, Denmark,Albertsen Lab, Department of Chemistry and Bioscience, Aalborg University, Denmark,Danish Covid-19 Genome Co…
hCoV-19/Denmark/DCGC-13027/2020,betacoronavirus,EPI_ISL_712538,NA,2020-11-30,Europe,Denmark,Hovedstaden,NA,Europe,Denmark,Hovedstaden,genome,29782,Human,unknown,unknown,NA,B.1.160,GH,Department of Virus and Microbiological Special Diagnostics, Statens Serum Institut, Copenhagen, Denmark,Albertsen Lab, Department of Chemistry and Bioscience, Aalborg University, Denmark,Danish Covid-19 Genome Conso…
hCoV-19/Denmark/DCGC-13026/2020,betacoronavirus,EPI_ISL_712537,NA,2020-11-30,Europe,Denmark,Hovedstaden,NA,Europe,Denmark,Hovedstaden,genome,29782,Human,unknown,unknown,NA,B.1.177.79,GV,Department of Virus and Microbiological Special Diagnostics, Statens Serum Institut, Copenhagen, Denmark,Albertsen Lab, Department of Chemistry and Bioscience, Aalborg University, Denmark,Danish Covid-19 Genome Co…
hCoV-19/Denmark/DCGC-13024/2020,betacoronavirus,EPI_ISL_712536,NA,2020-11-30,Europe,Denmark,Sjaelland,NA,Europe,Denmark,Sjaelland,genome,29782,Human,unknown,unknown,NA,B.1.177.21,GV,Department of Virus and Microbiological Special Diagnostics, Statens Serum Institut, Copenhagen, Denmark,Albertsen Lab, Department of Chemistry and Bioscience, Aalborg University, Denmark,Danish Covid-19 Genome Consor…
hCoV-19/Denmark/DCGC-13023/2020,betacoronavirus,EPI_ISL_712535,NA,2020-11-30,Europe,Denmark,Midtjylland,NA,Europe,Denmark,Midtjylland,genome,29782,Human,unknown,unknown,NA,B.1.177.12,GV,Department of Virus and Microbiological Special Diagnostics, Statens Serum Institut, Copenhagen, Denmark,Albertsen Lab, Department of Chemistry and Bioscience, Aalborg University, Denmark,Danish Covid-19 Genome Co…
hCoV-19/Denmark/DCGC-13020/2020,betacoronavirus,EPI_ISL_712534,NA,2020-11-30,Europe,Denmark,Midtjylland,NA,Europe,Denmark,Midtjylland,genome,29782,Human,unknown,unknown,NA,B.1.1.433,GR,Department of Virus and Microbiological Special Diagnostics, Statens Serum Institut, Copenhagen, Denmark,Albertsen Lab, Department of Chemistry and Bioscience, Aalborg University, Denmark,Danish Covid-19 Genome Con…
hCoV-19/Denmark/DCGC-13019/2020,betacoronavirus,EPI_ISL_712533,NA,2020-11-30,Europe,Denmark,Midtjylland,NA,Europe,Denmark,Midtjylland,genome,29782,Human,unknown,unknown,NA,B.1.177.12,GV,Department of Virus and Microbiological Special Diagnostics, Statens Serum Institut, Copenhagen, Denmark,Albertsen Lab, Department of Chemistry and Bioscience, Aalborg University, Denmark,Danish Covid-19 Genome Co…
hCoV-19/Denmark/DCGC-13018/2020,betacoronavirus,EPI_ISL_712532,NA,2020-11-30,Europe,Denmark,Hovedstaden,NA,Europe,Denmark,Hovedstaden,genome,29782,Human,unknown,unknown,NA,B.1.177.21,GV,Department of Virus and Microbiological Special Diagnostics, Statens Serum Institut, Copenhagen, Denmark,Albertsen Lab, Department of Chemistry and Bioscience, Aalborg University, Denmark,Danish Covid-19 Genome Co…
hCoV-19/Denmark/DCGC-13016/2020,betacoronavirus,EPI_ISL_712531,NA,2020-11-30,Europe,Denmark,Sjaelland,NA,Europe,Denmark,Sjaelland,genome,29782,Human,unknown,unknown,NA,B.1.177.21,GV,Department of Virus and Microbiological Special Diagnostics, Statens Serum Institut, Copenhagen, Denmark,Albertsen Lab, Department of Chemistry and Bioscience, Aalborg University, Denmark,Danish Covid-19 Genome Consor…
hCoV-19/Denmark/DCGC-13015/2020,betacoronavirus,EPI_ISL_712530,NA,2020-12-07,Europe,Denmark,Hovedstaden,NA,Europe,Denmark,Hovedstaden,genome,29782,Human,unknown,unknown,NA,B.1.177.12,GV,Department of Virus and Microbiological Special Diagnostics, Statens Serum Institut, Copenhagen, Denmark,Albertsen Lab, Department of Chemistry and Bioscience, Aalborg University, Denmark,Danish Covid-19 Genome Co…
hCoV-19/Denmark/DCGC-13014/2020,betacoronavirus,EPI_ISL_712529,NA,2020-12-07,Europe,Denmark,Hovedstaden,NA,Europe,Denmark,Hovedstaden,genome,29782,Human,unknown,unknown,NA,B.1.177.42,GV,Department of Virus and Microbiological Special Diagnostics, Statens Serum Institut, Copenhagen, Denmark,Albertsen Lab, Department of Chemistry and Bioscience, Aalborg University, Denmark,Danish Covid-19 Genome Co…
hCoV-19/Denmark/DCGC-13012/2020,betacoronavirus,EPI_ISL_712528,NA,2020-12-07,Europe,Denmark,Hovedstaden,NA,Europe,Denmark,Hovedstaden,genome,29782,Human,unknown,unknown,NA,B.1.177.21,GV,Department of Virus and Microbiological Special Diagnostics, Statens Serum Institut, Copenhagen, Denmark,Albertsen Lab, Department of Chemistry and Bioscience, Aalborg University, Denmark,Danish Covid-19 Genome Co…
hCoV-19/Denmark/DCGC-13011/2020,betacoronavirus,EPI_ISL_712527,NA,2020-12-07,Europe,Denmark,Syddanmark,NA,Europe,Denmark,Syddanmark,genome,29782,Human,unknown,unknown,NA,B.1.177.21,GV,Department of Virus and Microbiological Special Diagnostics, Statens Serum Institut, Copenhagen, Denmark,Albertsen Lab, Department of Chemistry and Bioscience, Aalborg University, Denmark,Danish Covid-19 Genome Cons…
hCoV-19/Denmark/DCGC-13010/2020,betacoronavirus,EPI_ISL_712526,NA,2020-12-07,Europe,Denmark,Syddanmark,NA,Europe,Denmark,Syddanmark,genome,29782,Human,unknown,unknown,NA,B.1.1.70,GR,Department of Virus and Microbiological Special Diagnostics, Statens Serum Institut, Copenhagen, Denmark,Albertsen Lab, Department of Chemistry and Bioscience, Aalborg University, Denmark,Danish Covid-19 Genome Consor…
hCoV-19/Denmark/DCGC-13009/2020,betacoronavirus,EPI_ISL_712525,NA,2020-12-07,Europe,Denmark,Midtjylland,NA,Europe,Denmark,Midtjylland,genome,29782,Human,unknown,unknown,NA,B.1.177.12,GV,Department of Virus and Microbiological Special Diagnostics, Statens Serum Institut, Copenhagen, Denmark,Albertsen Lab, Department of Chemistry and Bioscience, Aalborg University, Denmark,Danish Covid-19 Genome Co…
hCoV-19/Denmark/DCGC-13008/2020,betacoronavirus,EPI_ISL_712524,NA,2020-12-07,Europe,Denmark,Hovedstaden,NA,Europe,Denmark,Hovedstaden,genome,29782,Human,unknown,unknown,NA,B.1.177.21,GV,Department of Virus and Microbiological Special Diagnostics, Statens Serum Institut, Copenhagen, Denmark,Albertsen Lab, Department of Chemistry and Bioscience, Aalborg University, Denmark,Danish Covid-19 Genome Co…
hCoV-19/Denmark/DCGC-13006/2020,betacoronavirus,EPI_ISL_712523,NA,2020-12-07,Europe,Denmark,Hovedstaden,NA,Europe,Denmark,Hovedstaden,genome,29782,Human,unknown,unknown,NA,B.1.221,G,Department of Virus and Microbiological Special Diagnostics, Statens Serum Institut, Copenhagen, Denmark,Albertsen Lab, Department of Chemistry and Bioscience, Aalborg University, Denmark,Danish Covid-19 Genome Consor…
hCoV-19/Denmark/DCGC-13004/2020,betacoronavirus,EPI_ISL_712522,NA,2020-12-07,Europe,Denmark,Sjaelland,NA,Europe,Denmark,Sjaelland,genome,29782,Human,unknown,unknown,NA,B.1.177.21,GV,Department of Virus and Microbiological Special Diagnostics, Statens Serum Institut, Copenhagen, Denmark,Albertsen Lab, Department of Chemistry and Bioscience, Aalborg University, Denmark,Danish Covid-19 Genome Consor…
hCoV-19/Denmark/DCGC-13003/2020,betacoronavirus,EPI_ISL_712521,NA,2020-12-07,Europe,Denmark,Midtjylland,NA,Europe,Denmark,Midtjylland,genome,29782,Human,unknown,unknown,NA,B.1.221.3,G,Department of Virus and Microbiological Special Diagnostics, Statens Serum Institut, Copenhagen, Denmark,Albertsen Lab, Department of Chemistry and Bioscience, Aalborg University, Denmark,Danish Covid-19 Genome Cons…
hCoV-19/Denmark/DCGC-13001/2020,betacoronavirus,EPI_ISL_712520,NA,2020-12-07,Europe,Denmark,Midtjylland,NA,Europe,Denmark,Midtjylland,genome,29782,Human,unknown,unknown,NA,B.1,G,Department of Virus and Microbiological Special Diagnostics, Statens Serum Institut, Copenhagen, Denmark,Albertsen Lab, Department of Chemistry and Bioscience, Aalborg University, Denmark,Danish Covid-19 Genome Consortium…
hCoV-19/Denmark/DCGC-13000/2020,betacoronavirus,EPI_ISL_712519,NA,2020-12-07,Europe,Denmark,Midtjylland,NA,Europe,Denmark,Midtjylland,genome,29782,Human,unknown,unknown,NA,B.1.177.12,GV,Department of Virus and Microbiological Special Diagnostics, Statens Serum Institut, Copenhagen, Denmark,Albertsen Lab, Department of Chemistry and Bioscience, Aalborg University, Denmark,Danish Covid-19 Genome Co…
hCoV-19/Denmark/DCGC-12999/2020,betacoronavirus,EPI_ISL_712518,NA,2020-12-07,Europe,Denmark,Hovedstaden,NA,Europe,Denmark,Hovedstaden,genome,29782,Human,unknown,unknown,NA,B.1.177.21,GV,Department of Virus and Microbiological Special Diagnostics, Statens Serum Institut, Copenhagen, Denmark,Albertsen Lab, Department of Chemistry and Bioscience, Aalborg University, Denmark,Danish Covid-19 Genome Co…
hCoV-19/Denmark/DCGC-12997/2020,betacoronavirus,EPI_ISL_712517,NA,2020-12-07,Europe,Denmark,Hovedstaden,NA,Europe,Denmark,Hovedstaden,genome,29782,Human,unknown,unknown,NA,B.1.177.21,GV,Department of Virus and Microbiological Special Diagnostics, Statens Serum Institut, Copenhagen, Denmark,Albertsen Lab, Department of Chemistry and Bioscience, Aalborg University, Denmark,Danish Covid-19 Genome Co…
hCoV-19/Denmark/DCGC-12995/2020,betacoronavirus,EPI_ISL_712516,NA,2020-12-07,Europe,Denmark,Hovedstaden,NA,Europe,Denmark,Hovedstaden,genome,29782,Human,unknown,unknown,NA,B.1.177.21,GV,Department of Virus and Microbiological Special Diagnostics, Statens Serum Institut, Copenhagen, Denmark,Albertsen Lab, Department of Chemistry and Bioscience, Aalborg University, Denmark,Danish Covid-19 Genome Co…
hCoV-19/Denmark/DCGC-12993/2020,betacoronavirus,EPI_ISL_712515,NA,2020-12-07,Europe,Denmark,Hovedstaden,NA,Europe,Denmark,Hovedstaden,genome,29782,Human,unknown,unknown,NA,B.1.1.302,GR,Department of Virus and Microbiological Special Diagnostics, Statens Serum Institut, Copenhagen, Denmark,Albertsen Lab, Department of Chemistry and Bioscience, Aalborg University, Denmark,Danish Covid-19 Genome Con…
hCoV-19/Denmark/DCGC-12992/2020,betacoronavirus,EPI_ISL_712514,NA,2020-12-07,Europe,Denmark,Hovedstaden,NA,Europe,Denmark,Hovedstaden,genome,29782,Human,unknown,unknown,NA,B.1.1.377,GR,Department of Virus and Microbiological Special Diagnostics, Statens Serum Institut, Copenhagen, Denmark,Albertsen Lab, Department of Chemistry and Bioscience, Aalborg University, Denmark,Danish Covid-19 Genome Con…
hCoV-19/Denmark/DCGC-12991/2020,betacoronavirus,EPI_ISL_712513,NA,2020-12-07,Europe,Denmark,Hovedstaden,NA,Europe,Denmark,Hovedstaden,genome,29782,Human,unknown,unknown,NA,B.1.177.21,GV,Department of Virus and Microbiological Special Diagnostics, Statens Serum Institut, Copenhagen, Denmark,Albertsen Lab, Department of Chemistry and Bioscience, Aalborg University, Denmark,Danish Covid-19 Genome Co…
hCoV-19/Denmark/DCGC-12989/2020,betacoronavirus,EPI_ISL_712512,NA,2020-12-07,Europe,Denmark,Hovedstaden,NA,Europe,Denmark,Hovedstaden,genome,29782,Human,unknown,unknown,NA,B.1.1.153,GR,Department of Virus and Microbiological Special Diagnostics, Statens Serum Institut, Copenhagen, Denmark,Albertsen Lab, Department of Chemistry and Bioscience, Aalborg University, Denmark,Danish Covid-19 Genome Con…
hCoV-19/Denmark/DCGC-12988/2020,betacoronavirus,EPI_ISL_712511,NA,2020-12-07,Europe,Denmark,Syddanmark,NA,Europe,Denmark,Syddanmark,genome,29782,Human,unknown,unknown,NA,B.1.160.17,GH,Department of Virus and Microbiological Special Diagnostics, Statens Serum Institut, Copenhagen, Denmark,Albertsen Lab, Department of Chemistry and Bioscience, Aalborg University, Denmark,Danish Covid-19 Genome Cons…
hCoV-19/Denmark/DCGC-12986/2020,betacoronavirus,EPI_ISL_712510,NA,2020-12-07,Europe,Denmark,Syddanmark,NA,Europe,Denmark,Syddanmark,genome,29782,Human,unknown,unknown,NA,B.1.160.17,GH,Department of Virus and Microbiological Special Diagnostics, Statens Serum Institut, Copenhagen, Denmark,Albertsen Lab, Department of Chemistry and Bioscience, Aalborg University, Denmark,Danish Covid-19 Genome Cons…
hCoV-19/Denmark/DCGC-12985/2020,betacoronavirus,EPI_ISL_712509,NA,2020-12-07,Europe,Denmark,Sjaelland,NA,Europe,Denmark,Sjaelland,genome,29782,Human,unknown,unknown,NA,B.1.177.21,GV,Department of Virus and Microbiological Special Diagnostics, Statens Serum Institut, Copenhagen, Denmark,Albertsen Lab, Department of Chemistry and Bioscience, Aalborg University, Denmark,Danish Covid-19 Genome Consor…
hCoV-19/Denmark/DCGC-12984/2020,betacoronavirus,EPI_ISL_712508,NA,2020-12-07,Europe,Denmark,Midtjylland,NA,Europe,Denmark,Midtjylland,genome,29782,Human,unknown,unknown,NA,B.1.177.12,GV,Department of Virus and Microbiological Special Diagnostics, Statens Serum Institut, Copenhagen, Denmark,Albertsen Lab, Department of Chemistry and Bioscience, Aalborg University, Denmark,Danish Covid-19 Genome Co…
hCoV-19/Denmark/DCGC-12983/2020,betacoronavirus,EPI_ISL_712507,NA,2020-12-07,Europe,Denmark,Hovedstaden,NA,Europe,Denmark,Hovedstaden,genome,29782,Human,unknown,unknown,NA,B.1,G,Department of Virus and Microbiological Special Diagnostics, Statens Serum Institut, Copenhagen, Denmark,Albertsen Lab, Department of Chemistry and Bioscience, Aalborg University, Denmark,Danish Covid-19 Genome Consortium…
hCoV-19/Denmark/DCGC-12982/2020,betacoronavirus,EPI_ISL_712506,NA,2020-12-07,Europe,Denmark,Hovedstaden,NA,Europe,Denmark,Hovedstaden,genome,29782,Human,unknown,unknown,NA,B.1.1.377,GR,Department of Virus and Microbiological Special Diagnostics, Statens Serum Institut, Copenhagen, Denmark,Albertsen Lab, Department of Chemistry and Bioscience, Aalborg University, Denmark,Danish Covid-19 Genome Con…
hCoV-19/Denmark/DCGC-12981/2020,betacoronavirus,EPI_ISL_712505,NA,2020-12-07,Europe,Denmark,Midtjylland,NA,Europe,Denmark,Midtjylland,genome,29782,Human,unknown,unknown,NA,B.1.177.12,GV,Department of Virus and Microbiological Special Diagnostics, Statens Serum Institut, Copenhagen, Denmark,Albertsen Lab, Department of Chemistry and Bioscience, Aalborg University, Denmark,Danish Covid-19 Genome Co…
hCoV-19/Denmark/DCGC-12980/2020,betacoronavirus,EPI_ISL_712504,NA,2020-12-07,Europe,Denmark,Hovedstaden,NA,Europe,Denmark,Hovedstaden,genome,29782,Human,unknown,unknown,NA,B.1.398,G,Department of Virus and Microbiological Special Diagnostics, Statens Serum Institut, Copenhagen, Denmark,Albertsen Lab, Department of Chemistry and Bioscience, Aalborg University, Denmark,Danish Covid-19 Genome Consor…
hCoV-19/Denmark/DCGC-12978/2020,betacoronavirus,EPI_ISL_712503,NA,2020-12-07,Europe,Denmark,Midtjylland,NA,Europe,Denmark,Midtjylland,genome,29782,Human,unknown,unknown,NA,B.1.258.16,G,Department of Virus and Microbiological Special Diagnostics, Statens Serum Institut, Copenhagen, Denmark,Albertsen Lab, Department of Chemistry and Bioscience, Aalborg University, Denmark,Danish Covid-19 Genome Con…
hCoV-19/Denmark/DCGC-12977/2020,betacoronavirus,EPI_ISL_712502,NA,2020-12-07,Europe,Denmark,Hovedstaden,NA,Europe,Denmark,Hovedstaden,genome,29782,Human,unknown,unknown,NA,B.1.1.433,GR,Department of Virus and Microbiological Special Diagnostics, Statens Serum Institut, Copenhagen, Denmark,Albertsen Lab, Department of Chemistry and Bioscience, Aalborg University, Denmark,Danish Covid-19 Genome Con…
hCoV-19/Denmark/DCGC-12975/2020,betacoronavirus,EPI_ISL_712501,NA,2020-12-07,Europe,Denmark,Hovedstaden,NA,Europe,Denmark,Hovedstaden,genome,29782,Human,unknown,unknown,NA,B.1.160,GH,Department of Virus and Microbiological Special Diagnostics, Statens Serum Institut, Copenhagen, Denmark,Albertsen Lab, Department of Chemistry and Bioscience, Aalborg University, Denmark,Danish Covid-19 Genome Conso…
hCoV-19/Denmark/DCGC-12974/2020,betacoronavirus,EPI_ISL_712500,NA,2020-12-07,Europe,Denmark,Hovedstaden,NA,Europe,Denmark,Hovedstaden,genome,29782,Human,unknown,unknown,NA,B.1.177.82,GV,Department of Virus and Microbiological Special Diagnostics, Statens Serum Institut, Copenhagen, Denmark,Albertsen Lab, Department of Chemistry and Bioscience, Aalborg University, Denmark,Danish Covid-19 Genome Co…
hCoV-19/Denmark/DCGC-12973/2020,betacoronavirus,EPI_ISL_712499,NA,2020-12-07,Europe,Denmark,Hovedstaden,NA,Europe,Denmark,Hovedstaden,genome,29782,Human,unknown,unknown,NA,B.1.177.12,GV,Department of Virus and Microbiological Special Diagnostics, Statens Serum Institut, Copenhagen, Denmark,Albertsen Lab, Department of Chemistry and Bioscience, Aalborg University, Denmark,Danish Covid-19 Genome Co…
hCoV-19/Denmark/DCGC-12972/2020,betacoronavirus,EPI_ISL_712498,NA,2020-12-07,Europe,Denmark,Hovedstaden,NA,Europe,Denmark,Hovedstaden,genome,29782,Human,unknown,unknown,NA,B.1.177.21,GV,Department of Virus and Microbiological Special Diagnostics, Statens Serum Institut, Copenhagen, Denmark,Albertsen Lab, Department of Chemistry and Bioscience, Aalborg University, Denmark,Danish Covid-19 Genome Co…
hCoV-19/Denmark/DCGC-12971/2020,betacoronavirus,EPI_ISL_712497,NA,2020-12-07,Europe,Denmark,Syddanmark,NA,Europe,Denmark,Syddanmark,genome,29782,Human,unknown,unknown,NA,B.1.582,GH,Department of Virus and Microbiological Special Diagnostics, Statens Serum Institut, Copenhagen, Denmark,Albertsen Lab, Department of Chemistry and Bioscience, Aalborg University, Denmark,Danish Covid-19 Genome Consort…
hCoV-19/Denmark/DCGC-12969/2020,betacoronavirus,EPI_ISL_712496,NA,2020-12-07,Europe,Denmark,Hovedstaden,NA,Europe,Denmark,Hovedstaden,genome,29782,Human,unknown,unknown,NA,B.1.258.16,G,Department of Virus and Microbiological Special Diagnostics, Statens Serum Institut, Copenhagen, Denmark,Albertsen Lab, Department of Chemistry and Bioscience, Aalborg University, Denmark,Danish Covid-19 Genome Con…
hCoV-19/Denmark/DCGC-12968/2020,betacoronavirus,EPI_ISL_712495,NA,2020-12-07,Europe,Denmark,Midtjylland,NA,Europe,Denmark,Midtjylland,genome,29782,Human,unknown,unknown,NA,B.1.160,GH,Department of Virus and Microbiological Special Diagnostics, Statens Serum Institut, Copenhagen, Denmark,Albertsen Lab, Department of Chemistry and Bioscience, Aalborg University, Denmark,Danish Covid-19 Genome Conso…
hCoV-19/Denmark/DCGC-12967/2020,betacoronavirus,EPI_ISL_712494,NA,2020-12-07,Europe,Denmark,Hovedstaden,NA,Europe,Denmark,Hovedstaden,genome,29782,Human,unknown,unknown,NA,B.1.221,G,Department of Virus and Microbiological Special Diagnostics, Statens Serum Institut, Copenhagen, Denmark,Albertsen Lab, Department of Chemistry and Bioscience, Aalborg University, Denmark,Danish Covid-19 Genome Consor…
hCoV-19/Denmark/DCGC-12966/2020,betacoronavirus,EPI_ISL_712493,NA,2020-12-07,Europe,Denmark,Sjaelland,NA,Europe,Denmark,Sjaelland,genome,29782,Human,unknown,unknown,NA,B.1.177.21,GV,Department of Virus and Microbiological Special Diagnostics, Statens Serum Institut, Copenhagen, Denmark,Albertsen Lab, Department of Chemistry and Bioscience, Aalborg University, Denmark,Danish Covid-19 Genome Consor…
hCoV-19/Denmark/DCGC-12964/2020,betacoronavirus,EPI_ISL_712492,NA,2020-12-07,Europe,Denmark,Hovedstaden,NA,Europe,Denmark,Hovedstaden,genome,29782,Human,unknown,unknown,NA,B.1.36.25,GH,Department of Virus and Microbiological Special Diagnostics, Statens Serum Institut, Copenhagen, Denmark,Albertsen Lab, Department of Chemistry and Bioscience, Aalborg University, Denmark,Danish Covid-19 Genome Con…
hCoV-19/Denmark/DCGC-12962/2020,betacoronavirus,EPI_ISL_712491,NA,2020-12-07,Europe,Denmark,Hovedstaden,NA,Europe,Denmark,Hovedstaden,genome,29782,Human,unknown,unknown,NA,B.1.177.42,GV,Department of Virus and Microbiological Special Diagnostics, Statens Serum Institut, Copenhagen, Denmark,Albertsen Lab, Department of Chemistry and Bioscience, Aalborg University, Denmark,Danish Covid-19 Genome Co…
hCoV-19/Denmark/DCGC-12961/2020,betacoronavirus,EPI_ISL_712490,NA,2020-12-07,Europe,Denmark,Hovedstaden,NA,Europe,Denmark,Hovedstaden,genome,29782,Human,unknown,unknown,NA,B.1.177.21,GV,Department of Virus and Microbiological Special Diagnostics, Statens Serum Institut, Copenhagen, Denmark,Albertsen Lab, Department of Chemistry and Bioscience, Aalborg University, Denmark,Danish Covid-19 Genome Co…
hCoV-19/Denmark/DCGC-12959/2020,betacoronavirus,EPI_ISL_712489,NA,2020-12-07,Europe,Denmark,Syddanmark,NA,Europe,Denmark,Syddanmark,genome,29782,Human,unknown,unknown,NA,B.1.160,GH,Department of Virus and Microbiological Special Diagnostics, Statens Serum Institut, Copenhagen, Denmark,Albertsen Lab, Department of Chemistry and Bioscience, Aalborg University, Denmark,Danish Covid-19 Genome Consort…
hCoV-19/Denmark/DCGC-12958/2020,betacoronavirus,EPI_ISL_712488,NA,2020-12-07,Europe,Denmark,Hovedstaden,NA,Europe,Denmark,Hovedstaden,genome,29782,Human,unknown,unknown,NA,B.1.160,GH,Department of Virus and Microbiological Special Diagnostics, Statens Serum Institut, Copenhagen, Denmark,Albertsen Lab, Department of Chemistry and Bioscience, Aalborg University, Denmark,Danish Covid-19 Genome Conso…
hCoV-19/Denmark/DCGC-12957/2020,betacoronavirus,EPI_ISL_712487,NA,2020-12-07,Europe,Denmark,Sjaelland,NA,Europe,Denmark,Sjaelland,genome,29782,Human,unknown,unknown,NA,B.1.160,GH,Department of Virus and Microbiological Special Diagnostics, Statens Serum Institut, Copenhagen, Denmark,Albertsen Lab, Department of Chemistry and Bioscience, Aalborg University, Denmark,Danish Covid-19 Genome Consortiu…
hCoV-19/Denmark/DCGC-12956/2020,betacoronavirus,EPI_ISL_712486,NA,2020-12-07,Europe,Denmark,Hovedstaden,NA,Europe,Denmark,Hovedstaden,genome,29782,Human,unknown,unknown,NA,B.1.36.25,GH,Department of Virus and Microbiological Special Diagnostics, Statens Serum Institut, Copenhagen, Denmark,Albertsen Lab, Department of Chemistry and Bioscience, Aalborg University, Denmark,Danish Covid-19 Genome Con…
hCoV-19/Denmark/DCGC-12955/2020,betacoronavirus,EPI_ISL_712485,NA,2020-12-07,Europe,Denmark,Midtjylland,NA,Europe,Denmark,Midtjylland,genome,29782,Human,unknown,unknown,NA,B.1.177.12,GV,Department of Virus and Microbiological Special Diagnostics, Statens Serum Institut, Copenhagen, Denmark,Albertsen Lab, Department of Chemistry and Bioscience, Aalborg University, Denmark,Danish Covid-19 Genome Co…
hCoV-19/Denmark/DCGC-12954/2020,betacoronavirus,EPI_ISL_712484,NA,2020-12-07,Europe,Denmark,Hovedstaden,NA,Europe,Denmark,Hovedstaden,genome,29782,Human,unknown,unknown,NA,B.1,G,Department of Virus and Microbiological Special Diagnostics, Statens Serum Institut, Copenhagen, Denmark,Albertsen Lab, Department of Chemistry and Bioscience, Aalborg University, Denmark,Danish Covid-19 Genome Consortium…
hCoV-19/Denmark/DCGC-12953/2020,betacoronavirus,EPI_ISL_712483,NA,2020-12-07,Europe,Denmark,Hovedstaden,NA,Europe,Denmark,Hovedstaden,genome,29782,Human,unknown,unknown,NA,B.1.177.12,GV,Department of Virus and Microbiological Special Diagnostics, Statens Serum Institut, Copenhagen, Denmark,Albertsen Lab, Department of Chemistry and Bioscience, Aalborg University, Denmark,Danish Covid-19 Genome Co…
hCoV-19/Denmark/DCGC-12951/2020,betacoronavirus,EPI_ISL_712482,NA,2020-12-07,Europe,Denmark,Midtjylland,NA,Europe,Denmark,Midtjylland,genome,29782,Human,unknown,unknown,NA,B.1.221.3,G,Department of Virus and Microbiological Special Diagnostics, Statens Serum Institut, Copenhagen, Denmark,Albertsen Lab, Department of Chemistry and Bioscience, Aalborg University, Denmark,Danish Covid-19 Genome Cons…
hCoV-19/Denmark/DCGC-12950/2020,betacoronavirus,EPI_ISL_712481,NA,2020-12-07,Europe,Denmark,Hovedstaden,NA,Europe,Denmark,Hovedstaden,genome,29782,Human,unknown,unknown,NA,B.1.177.21,GV,Department of Virus and Microbiological Special Diagnostics, Statens Serum Institut, Copenhagen, Denmark,Albertsen Lab, Department of Chemistry and Bioscience, Aalborg University, Denmark,Danish Covid-19 Genome Co…
hCoV-19/Denmark/DCGC-12947/2020,betacoronavirus,EPI_ISL_712480,NA,2020-12-07,Europe,Denmark,Syddanmark,NA,Europe,Denmark,Syddanmark,genome,29782,Human,unknown,unknown,NA,B.1.177.21,GV,Department of Virus and Microbiological Special Diagnostics, Statens Serum Institut, Copenhagen, Denmark,Albertsen Lab, Department of Chemistry and Bioscience, Aalborg University, Denmark,Danish Covid-19 Genome Cons…
hCoV-19/Denmark/DCGC-12943/2020,betacoronavirus,EPI_ISL_712479,NA,2020-12-07,Europe,Denmark,Hovedstaden,NA,Europe,Denmark,Hovedstaden,genome,29782,Human,unknown,unknown,NA,B.1.160,GH,Department of Virus and Microbiological Special Diagnostics, Statens Serum Institut, Copenhagen, Denmark,Albertsen Lab, Department of Chemistry and Bioscience, Aalborg University, Denmark,Danish Covid-19 Genome Conso…
hCoV-19/Denmark/DCGC-12941/2020,betacoronavirus,EPI_ISL_712478,NA,2020-12-07,Europe,Denmark,Sjaelland,NA,Europe,Denmark,Sjaelland,genome,29782,Human,unknown,unknown,NA,B.1.177.42,GV,Department of Virus and Microbiological Special Diagnostics, Statens Serum Institut, Copenhagen, Denmark,Albertsen Lab, Department of Chemistry and Bioscience, Aalborg University, Denmark,Danish Covid-19 Genome Consor…
hCoV-19/Denmark/DCGC-12940/2020,betacoronavirus,EPI_ISL_712477,NA,2020-12-07,Europe,Denmark,Hovedstaden,NA,Europe,Denmark,Hovedstaden,genome,29782,Human,unknown,unknown,NA,B.1.177.12,GV,Department of Virus and Microbiological Special Diagnostics, Statens Serum Institut, Copenhagen, Denmark,Albertsen Lab, Department of Chemistry and Bioscience, Aalborg University, Denmark,Danish Covid-19 Genome Co…
hCoV-19/Denmark/DCGC-12937/2020,betacoronavirus,EPI_ISL_712476,NA,2020-12-07,Europe,Denmark,Hovedstaden,NA,Europe,Denmark,Hovedstaden,genome,29782,Human,unknown,unknown,NA,B.1.177.21,GV,Department of Virus and Microbiological Special Diagnostics, Statens Serum Institut, Copenhagen, Denmark,Albertsen Lab, Department of Chemistry and Bioscience, Aalborg University, Denmark,Danish Covid-19 Genome Co…
hCoV-19/Denmark/DCGC-12936/2020,betacoronavirus,EPI_ISL_712475,NA,2020-12-07,Europe,Denmark,Syddanmark,NA,Europe,Denmark,Syddanmark,genome,29782,Human,unknown,unknown,NA,B.1.221,G,Department of Virus and Microbiological Special Diagnostics, Statens Serum Institut, Copenhagen, Denmark,Albertsen Lab, Department of Chemistry and Bioscience, Aalborg University, Denmark,Danish Covid-19 Genome Consorti…
hCoV-19/Denmark/DCGC-12935/2020,betacoronavirus,EPI_ISL_712474,NA,2020-12-07,Europe,Denmark,Hovedstaden,NA,Europe,Denmark,Hovedstaden,genome,29782,Human,unknown,unknown,NA,B.1.160,GH,Department of Virus and Microbiological Special Diagnostics, Statens Serum Institut, Copenhagen, Denmark,Albertsen Lab, Department of Chemistry and Bioscience, Aalborg University, Denmark,Danish Covid-19 Genome Conso…
hCoV-19/Denmark/DCGC-12934/2020,betacoronavirus,EPI_ISL_712473,NA,2020-12-07,Europe,Denmark,Hovedstaden,NA,Europe,Denmark,Hovedstaden,genome,29782,Human,unknown,unknown,NA,B.1.177.12,GV,Department of Virus and Microbiological Special Diagnostics, Statens Serum Institut, Copenhagen, Denmark,Albertsen Lab, Department of Chemistry and Bioscience, Aalborg University, Denmark,Danish Covid-19 Genome Co…
hCoV-19/Denmark/DCGC-12933/2020,betacoronavirus,EPI_ISL_712472,NA,2020-12-07,Europe,Denmark,Hovedstaden,NA,Europe,Denmark,Hovedstaden,genome,29782,Human,unknown,unknown,NA,B.1.398,G,Department of Virus and Microbiological Special Diagnostics, Statens Serum Institut, Copenhagen, Denmark,Albertsen Lab, Department of Chemistry and Bioscience, Aalborg University, Denmark,Danish Covid-19 Genome Consor…
hCoV-19/Denmark/DCGC-12932/2020,betacoronavirus,EPI_ISL_712471,NA,2020-12-07,Europe,Denmark,Hovedstaden,NA,Europe,Denmark,Hovedstaden,genome,29782,Human,unknown,unknown,NA,B.1.177.12,GV,Department of Virus and Microbiological Special Diagnostics, Statens Serum Institut, Copenhagen, Denmark,Albertsen Lab, Department of Chemistry and Bioscience, Aalborg University, Denmark,Danish Covid-19 Genome Co…
hCoV-19/Denmark/DCGC-12931/2020,betacoronavirus,EPI_ISL_712470,NA,2020-12-07,Europe,Denmark,Hovedstaden,NA,Europe,Denmark,Hovedstaden,genome,29782,Human,unknown,unknown,NA,B.1.160,GH,Department of Virus and Microbiological Special Diagnostics, Statens Serum Institut, Copenhagen, Denmark,Albertsen Lab, Department of Chemistry and Bioscience, Aalborg University, Denmark,Danish Covid-19 Genome Conso…
hCoV-19/Denmark/DCGC-12930/2020,betacoronavirus,EPI_ISL_712469,NA,2020-12-07,Europe,Denmark,Midtjylland,NA,Europe,Denmark,Midtjylland,genome,29782,Human,unknown,unknown,NA,B.1.221.3,G,Department of Virus and Microbiological Special Diagnostics, Statens Serum Institut, Copenhagen, Denmark,Albertsen Lab, Department of Chemistry and Bioscience, Aalborg University, Denmark,Danish Covid-19 Genome Cons…
hCoV-19/Denmark/DCGC-12927/2020,betacoronavirus,EPI_ISL_712468,NA,2020-12-07,Europe,Denmark,Hovedstaden,NA,Europe,Denmark,Hovedstaden,genome,29782,Human,unknown,unknown,NA,B.1.160,GH,Department of Virus and Microbiological Special Diagnostics, Statens Serum Institut, Copenhagen, Denmark,Albertsen Lab, Department of Chemistry and Bioscience, Aalborg University, Denmark,Danish Covid-19 Genome Conso…
hCoV-19/Denmark/DCGC-12924/2020,betacoronavirus,EPI_ISL_712467,NA,2020-12-07,Europe,Denmark,Midtjylland,NA,Europe,Denmark,Midtjylland,genome,29782,Human,unknown,unknown,NA,B.1.177.12,GV,Department of Virus and Microbiological Special Diagnostics, Statens Serum Institut, Copenhagen, Denmark,Albertsen Lab, Department of Chemistry and Bioscience, Aalborg University, Denmark,Danish Covid-19 Genome Co…
hCoV-19/Denmark/DCGC-12923/2020,betacoronavirus,EPI_ISL_712466,NA,2020-12-07,Europe,Denmark,Midtjylland,NA,Europe,Denmark,Midtjylland,genome,29782,Human,unknown,unknown,NA,B.1.177.12,GV,Department of Virus and Microbiological Special Diagnostics, Statens Serum Institut, Copenhagen, Denmark,Albertsen Lab, Department of Chemistry and Bioscience, Aalborg University, Denmark,Danish Covid-19 Genome Co…
hCoV-19/Denmark/DCGC-12922/2020,betacoronavirus,EPI_ISL_712465,NA,2020-12-07,Europe,Denmark,Hovedstaden,NA,Europe,Denmark,Hovedstaden,genome,29782,Human,unknown,unknown,NA,B.1.177.21,GV,Department of Virus and Microbiological Special Diagnostics, Statens Serum Institut, Copenhagen, Denmark,Albertsen Lab, Department of Chemistry and Bioscience, Aalborg University, Denmark,Danish Covid-19 Genome Co…
hCoV-19/Denmark/DCGC-12921/2020,betacoronavirus,EPI_ISL_712464,NA,2020-12-07,Europe,Denmark,Midtjylland,NA,Europe,Denmark,Midtjylland,genome,29782,Human,unknown,unknown,NA,B.1.177.12,GV,Department of Virus and Microbiological Special Diagnostics, Statens Serum Institut, Copenhagen, Denmark,Albertsen Lab, Department of Chemistry and Bioscience, Aalborg University, Denmark,Danish Covid-19 Genome Co…
hCoV-19/Denmark/DCGC-12919/2020,betacoronavirus,EPI_ISL_712463,NA,2020-12-07,Europe,Denmark,Sjaelland,NA,Europe,Denmark,Sjaelland,genome,29782,Human,unknown,unknown,NA,B.1.177.21,GV,Department of Virus and Microbiological Special Diagnostics, Statens Serum Institut, Copenhagen, Denmark,Albertsen Lab, Department of Chemistry and Bioscience, Aalborg University, Denmark,Danish Covid-19 Genome Consor…
hCoV-19/Denmark/DCGC-12918/2020,betacoronavirus,EPI_ISL_712462,NA,2020-12-07,Europe,Denmark,Syddanmark,NA,Europe,Denmark,Syddanmark,genome,29782,Human,unknown,unknown,NA,B.1.160,GH,Department of Virus and Microbiological Special Diagnostics, Statens Serum Institut, Copenhagen, Denmark,Albertsen Lab, Department of Chemistry and Bioscience, Aalborg University, Denmark,Danish Covid-19 Genome Consort…
hCoV-19/Denmark/DCGC-12917/2020,betacoronavirus,EPI_ISL_712461,NA,2020-12-07,Europe,Denmark,Hovedstaden,NA,Europe,Denmark,Hovedstaden,genome,29782,Human,unknown,unknown,NA,B.1.177.21,GV,Department of Virus and Microbiological Special Diagnostics, Statens Serum Institut, Copenhagen, Denmark,Albertsen Lab, Department of Chemistry and Bioscience, Aalborg University, Denmark,Danish Covid-19 Genome Co…
hCoV-19/Denmark/DCGC-12916/2020,betacoronavirus,EPI_ISL_712460,NA,2020-12-07,Europe,Denmark,Midtjylland,NA,Europe,Denmark,Midtjylland,genome,29782,Human,unknown,unknown,NA,B.1.1.433,GR,Department of Virus and Microbiological Special Diagnostics, Statens Serum Institut, Copenhagen, Denmark,Albertsen Lab, Department of Chemistry and Bioscience, Aalborg University, Denmark,Danish Covid-19 Genome Con…
hCoV-19/Denmark/DCGC-12914/2020,betacoronavirus,EPI_ISL_712459,NA,2020-12-07,Europe,Denmark,Hovedstaden,NA,Europe,Denmark,Hovedstaden,genome,29782,Human,unknown,unknown,NA,B.1.160,GH,Department of Virus and Microbiological Special Diagnostics, Statens Serum Institut, Copenhagen, Denmark,Albertsen Lab, Department of Chemistry and Bioscience, Aalborg University, Denmark,Danish Covid-19 Genome Conso…
hCoV-19/Denmark/DCGC-12912/2020,betacoronavirus,EPI_ISL_712458,NA,2020-12-07,Europe,Denmark,Hovedstaden,NA,Europe,Denmark,Hovedstaden,genome,29782,Human,unknown,unknown,NA,B.1.177.21,GV,Department of Virus and Microbiological Special Diagnostics, Statens Serum Institut, Copenhagen, Denmark,Albertsen Lab, Department of Chemistry and Bioscience, Aalborg University, Denmark,Danish Covid-19 Genome Co…
hCoV-19/Denmark/DCGC-12911/2020,betacoronavirus,EPI_ISL_712457,NA,2020-12-07,Europe,Denmark,Hovedstaden,NA,Europe,Denmark,Hovedstaden,genome,29782,Human,unknown,unknown,NA,B.1,G,Department of Virus and Microbiological Special Diagnostics, Statens Serum Institut, Copenhagen, Denmark,Albertsen Lab, Department of Chemistry and Bioscience, Aalborg University, Denmark,Danish Covid-19 Genome Consortium…
hCoV-19/Denmark/DCGC-12910/2020,betacoronavirus,EPI_ISL_712456,NA,2020-12-07,Europe,Denmark,Syddanmark,NA,Europe,Denmark,Syddanmark,genome,29782,Human,unknown,unknown,NA,B.1.1.70,GR,Department of Virus and Microbiological Special Diagnostics, Statens Serum Institut, Copenhagen, Denmark,Albertsen Lab, Department of Chemistry and Bioscience, Aalborg University, Denmark,Danish Covid-19 Genome Consor…
hCoV-19/Denmark/DCGC-12909/2020,betacoronavirus,EPI_ISL_712455,NA,2020-12-07,Europe,Denmark,Hovedstaden,NA,Europe,Denmark,Hovedstaden,genome,29782,Human,unknown,unknown,NA,B.1.177.21,GV,Department of Virus and Microbiological Special Diagnostics, Statens Serum Institut, Copenhagen, Denmark,Albertsen Lab, Department of Chemistry and Bioscience, Aalborg University, Denmark,Danish Covid-19 Genome Co…
hCoV-19/Denmark/DCGC-13078/2020,betacoronavirus,EPI_ISL_712449,NA,2020-11-30,Europe,Denmark,Hovedstaden,NA,Europe,Denmark,Hovedstaden,genome,29781,Human,unknown,unknown,NA,B.1.1.377,GR,Department of Virus and Microbiological Special Diagnostics, Statens Serum Institut, Copenhagen, Denmark,Albertsen Lab, Department of Chemistry and Bioscience, Aalborg University, Denmark,Danish Covid-19 Genome Con…
hCoV-19/Denmark/DCGC-13002/2020,betacoronavirus,EPI_ISL_712448,NA,2020-12-07,Europe,Denmark,Hovedstaden,NA,Europe,Denmark,Hovedstaden,genome,29781,Human,unknown,unknown,NA,B.1.177.21,GV,Department of Virus and Microbiological Special Diagnostics, Statens Serum Institut, Copenhagen, Denmark,Albertsen Lab, Department of Chemistry and Bioscience, Aalborg University, Denmark,Danish Covid-19 Genome Co…
hCoV-19/Denmark/DCGC-12939/2020,betacoronavirus,EPI_ISL_712447,NA,2020-12-07,Europe,Denmark,Syddanmark,NA,Europe,Denmark,Syddanmark,genome,29781,Human,unknown,unknown,NA,B.1.131,G,Department of Virus and Microbiological Special Diagnostics, Statens Serum Institut, Copenhagen, Denmark,Albertsen Lab, Department of Chemistry and Bioscience, Aalborg University, Denmark,Danish Covid-19 Genome Consorti…
hCoV-19/Denmark/DCGC-12926/2020,betacoronavirus,EPI_ISL_712446,NA,2020-12-07,Europe,Denmark,Hovedstaden,NA,Europe,Denmark,Hovedstaden,genome,29781,Human,unknown,unknown,NA,B.1.474,GH,Department of Virus and Microbiological Special Diagnostics, Statens Serum Institut, Copenhagen, Denmark,Albertsen Lab, Department of Chemistry and Bioscience, Aalborg University, Denmark,Danish Covid-19 Genome Conso…
hCoV-19/Denmark/DCGC-13113/2020,betacoronavirus,EPI_ISL_712445,NA,2020-11-30,Europe,Denmark,Midtjylland,NA,Europe,Denmark,Midtjylland,genome,29768,Human,unknown,unknown,NA,B.1.1.298,GR,Department of Virus and Microbiological Special Diagnostics, Statens Serum Institut, Copenhagen, Denmark,Albertsen Lab, Department of Chemistry and Bioscience, Aalborg University, Denmark,Danish Covid-19 Genome Con…
hCoV-19/Denmark/DCGC-13039/2020,betacoronavirus,EPI_ISL_712441,NA,2020-11-30,Europe,Denmark,Hovedstaden,NA,Europe,Denmark,Hovedstaden,genome,29781,Human,unknown,unknown,NA,B.1.160.8,GH,Department of Virus and Microbiological Special Diagnostics, Statens Serum Institut, Copenhagen, Denmark,Albertsen Lab, Department of Chemistry and Bioscience, Aalborg University, Denmark,Danish Covid-19 Genome Con…
hCoV-19/Denmark/DCGC-13021/2020,betacoronavirus,EPI_ISL_712440,NA,2020-11-30,Europe,Denmark,Hovedstaden,NA,Europe,Denmark,Hovedstaden,genome,29781,Human,unknown,unknown,NA,B.1.160.8,GH,Department of Virus and Microbiological Special Diagnostics, Statens Serum Institut, Copenhagen, Denmark,Albertsen Lab, Department of Chemistry and Bioscience, Aalborg University, Denmark,Danish Covid-19 Genome Con…
hCoV-19/Denmark/DCGC-12946/2020,betacoronavirus,EPI_ISL_712439,NA,2020-12-07,Europe,Denmark,Midtjylland,NA,Europe,Denmark,Midtjylland,genome,29781,Human,unknown,unknown,NA,B.1.160.8,GH,Department of Virus and Microbiological Special Diagnostics, Statens Serum Institut, Copenhagen, Denmark,Albertsen Lab, Department of Chemistry and Bioscience, Aalborg University, Denmark,Danish Covid-19 Genome Con…
hCoV-19/Denmark/DCGC-13185/2020,betacoronavirus,EPI_ISL_712433,NA,2020-11-30,Europe,Denmark,Midtjylland,NA,Europe,Denmark,Midtjylland,genome,29769,Human,unknown,unknown,NA,B.1.1.298,GR,Department of Virus and Microbiological Special Diagnostics, Statens Serum Institut, Copenhagen, Denmark,Albertsen Lab, Department of Chemistry and Bioscience, Aalborg University, Denmark,Danish Covid-19 Genome Con…
hCoV-19/Denmark/DCGC-13052/2020,betacoronavirus,EPI_ISL_712432,NA,2020-11-30,Europe,Denmark,Midtjylland,NA,Europe,Denmark,Midtjylland,genome,29769,Human,unknown,unknown,NA,B.1.1.298,GR,Department of Virus and Microbiological Special Diagnostics, Statens Serum Institut, Copenhagen, Denmark,Albertsen Lab, Department of Chemistry and Bioscience, Aalborg University, Denmark,Danish Covid-19 Genome Con…
hCoV-19/Denmark/DCGC-13007/2020,betacoronavirus,EPI_ISL_712431,NA,2020-12-07,Europe,Denmark,Midtjylland,NA,Europe,Denmark,Midtjylland,genome,29769,Human,unknown,unknown,NA,B.1.1.298,GR,Department of Virus and Microbiological Special Diagnostics, Statens Serum Institut, Copenhagen, Denmark,Albertsen Lab, Department of Chemistry and Bioscience, Aalborg University, Denmark,Danish Covid-19 Genome Con…
hCoV-19/Denmark/DCGC-13164/2020,betacoronavirus,EPI_ISL_712430,NA,2020-11-30,Europe,Denmark,Sjaelland,NA,Europe,Denmark,Sjaelland,genome,29768,Human,unknown,unknown,NA,B.1.177.21,GV,Department of Virus and Microbiological Special Diagnostics, Statens Serum Institut, Copenhagen, Denmark,Albertsen Lab, Department of Chemistry and Bioscience, Aalborg University, Denmark,Danish Covid-19 Genome Consor…
hCoV-19/Denmark/DCGC-13154/2020,betacoronavirus,EPI_ISL_712427,NA,2020-11-30,Europe,Denmark,Hovedstaden,NA,Europe,Denmark,Hovedstaden,genome,29761,Human,unknown,unknown,NA,B.1.177.24,GV,Department of Virus and Microbiological Special Diagnostics, Statens Serum Institut, Copenhagen, Denmark,Albertsen Lab, Department of Chemistry and Bioscience, Aalborg University, Denmark,Danish Covid-19 Genome Co…
hCoV-19/Denmark/DCGC-13159/2020,betacoronavirus,EPI_ISL_712419,NA,2020-11-30,Europe,Denmark,Hovedstaden,NA,Europe,Denmark,Hovedstaden,genome,29752,Human,unknown,unknown,NA,B.1.258.11,G,Department of Virus and Microbiological Special Diagnostics, Statens Serum Institut, Copenhagen, Denmark,Albertsen Lab, Department of Chemistry and Bioscience, Aalborg University, Denmark,Danish Covid-19 Genome Con…
hCoV-19/Denmark/DCGC-13048/2020,betacoronavirus,EPI_ISL_712418,NA,2020-11-30,Europe,Denmark,Hovedstaden,NA,Europe,Denmark,Hovedstaden,genome,29752,Human,unknown,unknown,NA,B.1.258.11,G,Department of Virus and Microbiological Special Diagnostics, Statens Serum Institut, Copenhagen, Denmark,Albertsen Lab, Department of Chemistry and Bioscience, Aalborg University, Denmark,Danish Covid-19 Genome Con…
hCoV-19/Denmark/DCGC-12938/2020,betacoronavirus,EPI_ISL_712417,NA,2020-12-07,Europe,Denmark,Hovedstaden,NA,Europe,Denmark,Hovedstaden,genome,29778,Human,unknown,unknown,NA,B.1.177.21,GV,Department of Virus and Microbiological Special Diagnostics, Statens Serum Institut, Copenhagen, Denmark,Albertsen Lab, Department of Chemistry and Bioscience, Aalborg University, Denmark,Danish Covid-19 Genome Co…
hCoV-19/Denmark/DCGC-13179/2020,betacoronavirus,EPI_ISL_712361,NA,2020-11-30,Europe,Denmark,Syddanmark,NA,Europe,Denmark,Syddanmark,genome,29776,Human,unknown,unknown,NA,B.1.258.9,G,Department of Virus and Microbiological Special Diagnostics, Statens Serum Institut, Copenhagen, Denmark,Albertsen Lab, Department of Chemistry and Bioscience, Aalborg University, Denmark,Danish Covid-19 Genome Consor…
hCoV-19/Denmark/DCGC-13169/2020,betacoronavirus,EPI_ISL_712360,NA,2020-11-30,Europe,Denmark,Hovedstaden,NA,Europe,Denmark,Hovedstaden,genome,29776,Human,unknown,unknown,NA,B.1.258,G,Department of Virus and Microbiological Special Diagnostics, Statens Serum Institut, Copenhagen, Denmark,Albertsen Lab, Department of Chemistry and Bioscience, Aalborg University, Denmark,Danish Covid-19 Genome Consor…
hCoV-19/Denmark/DCGC-13134/2020,betacoronavirus,EPI_ISL_712359,NA,2020-11-30,Europe,Denmark,Hovedstaden,NA,Europe,Denmark,Hovedstaden,genome,29776,Human,unknown,unknown,NA,B.1.258.11,G,Department of Virus and Microbiological Special Diagnostics, Statens Serum Institut, Copenhagen, Denmark,Albertsen Lab, Department of Chemistry and Bioscience, Aalborg University, Denmark,Danish Covid-19 Genome Con…
hCoV-19/Denmark/DCGC-13114/2020,betacoronavirus,EPI_ISL_712358,NA,2020-11-30,Europe,Denmark,Hovedstaden,NA,Europe,Denmark,Hovedstaden,genome,29776,Human,unknown,unknown,NA,B.1.258,G,Department of Virus and Microbiological Special Diagnostics, Statens Serum Institut, Copenhagen, Denmark,Albertsen Lab, Department of Chemistry and Bioscience, Aalborg University, Denmark,Danish Covid-19 Genome Consor…
hCoV-19/Denmark/DCGC-13101/2020,betacoronavirus,EPI_ISL_712357,NA,2020-11-30,Europe,Denmark,Sjaelland,NA,Europe,Denmark,Sjaelland,genome,29776,Human,unknown,unknown,NA,B.1.258,G,Department of Virus and Microbiological Special Diagnostics, Statens Serum Institut, Copenhagen, Denmark,Albertsen Lab, Department of Chemistry and Bioscience, Aalborg University, Denmark,Danish Covid-19 Genome Consortium…
hCoV-19/Denmark/DCGC-13092/2020,betacoronavirus,EPI_ISL_712356,NA,2020-11-30,Europe,Denmark,Syddanmark,NA,Europe,Denmark,Syddanmark,genome,29776,Human,unknown,unknown,NA,B.1.258.11,G,Department of Virus and Microbiological Special Diagnostics, Statens Serum Institut, Copenhagen, Denmark,Albertsen Lab, Department of Chemistry and Bioscience, Aalborg University, Denmark,Danish Covid-19 Genome Conso…
hCoV-19/Denmark/DCGC-13090/2020,betacoronavirus,EPI_ISL_712355,NA,2020-11-30,Europe,Denmark,Midtjylland,NA,Europe,Denmark,Midtjylland,genome,29776,Human,unknown,unknown,NA,B.1.258,G,Department of Virus and Microbiological Special Diagnostics, Statens Serum Institut, Copenhagen, Denmark,Albertsen Lab, Department of Chemistry and Bioscience, Aalborg University, Denmark,Danish Covid-19 Genome Consor…
hCoV-19/Denmark/DCGC-13089/2020,betacoronavirus,EPI_ISL_712354,NA,2020-11-30,Europe,Denmark,Hovedstaden,NA,Europe,Denmark,Hovedstaden,genome,29776,Human,unknown,unknown,NA,B.1.258,G,Department of Virus and Microbiological Special Diagnostics, Statens Serum Institut, Copenhagen, Denmark,Albertsen Lab, Department of Chemistry and Bioscience, Aalborg University, Denmark,Danish Covid-19 Genome Consor…
hCoV-19/Denmark/DCGC-13085/2020,betacoronavirus,EPI_ISL_712353,NA,2020-11-30,Europe,Denmark,Hovedstaden,NA,Europe,Denmark,Hovedstaden,genome,29776,Human,unknown,unknown,NA,B.1.258,G,Department of Virus and Microbiological Special Diagnostics, Statens Serum Institut, Copenhagen, Denmark,Albertsen Lab, Department of Chemistry and Bioscience, Aalborg University, Denmark,Danish Covid-19 Genome Consor…
hCoV-19/Denmark/DCGC-13074/2020,betacoronavirus,EPI_ISL_712352,NA,2020-11-30,Europe,Denmark,Hovedstaden,NA,Europe,Denmark,Hovedstaden,genome,29776,Human,unknown,unknown,NA,B.1.258.11,G,Department of Virus and Microbiological Special Diagnostics, Statens Serum Institut, Copenhagen, Denmark,Albertsen Lab, Department of Chemistry and Bioscience, Aalborg University, Denmark,Danish Covid-19 Genome Con…
hCoV-19/Denmark/DCGC-13071/2020,betacoronavirus,EPI_ISL_712351,NA,2020-11-30,Europe,Denmark,Hovedstaden,NA,Europe,Denmark,Hovedstaden,genome,29776,Human,unknown,unknown,NA,B.1.258,G,Department of Virus and Microbiological Special Diagnostics, Statens Serum Institut, Copenhagen, Denmark,Albertsen Lab, Department of Chemistry and Bioscience, Aalborg University, Denmark,Danish Covid-19 Genome Consor…
hCoV-19/Denmark/DCGC-13057/2020,betacoronavirus,EPI_ISL_712350,NA,2020-11-30,Europe,Denmark,Hovedstaden,NA,Europe,Denmark,Hovedstaden,genome,29776,Human,unknown,unknown,NA,B.1.258,G,Department of Virus and Microbiological Special Diagnostics, Statens Serum Institut, Copenhagen, Denmark,Albertsen Lab, Department of Chemistry and Bioscience, Aalborg University, Denmark,Danish Covid-19 Genome Consor…
hCoV-19/Denmark/DCGC-13051/2020,betacoronavirus,EPI_ISL_712349,NA,2020-11-30,Europe,Denmark,Hovedstaden,NA,Europe,Denmark,Hovedstaden,genome,29776,Human,unknown,unknown,NA,B.1.258.11,G,Department of Virus and Microbiological Special Diagnostics, Statens Serum Institut, Copenhagen, Denmark,Albertsen Lab, Department of Chemistry and Bioscience, Aalborg University, Denmark,Danish Covid-19 Genome Con…
hCoV-19/Denmark/DCGC-13025/2020,betacoronavirus,EPI_ISL_712348,NA,2020-11-30,Europe,Denmark,Hovedstaden,NA,Europe,Denmark,Hovedstaden,genome,29776,Human,unknown,unknown,NA,B.1.258,G,Department of Virus and Microbiological Special Diagnostics, Statens Serum Institut, Copenhagen, Denmark,Albertsen Lab, Department of Chemistry and Bioscience, Aalborg University, Denmark,Danish Covid-19 Genome Consor…
hCoV-19/Denmark/DCGC-13022/2020,betacoronavirus,EPI_ISL_712347,NA,2020-11-30,Europe,Denmark,Hovedstaden,NA,Europe,Denmark,Hovedstaden,genome,29776,Human,unknown,unknown,NA,B.1.258,G,Department of Virus and Microbiological Special Diagnostics, Statens Serum Institut, Copenhagen, Denmark,Albertsen Lab, Department of Chemistry and Bioscience, Aalborg University, Denmark,Danish Covid-19 Genome Consor…
hCoV-19/Denmark/DCGC-12990/2020,betacoronavirus,EPI_ISL_712346,NA,2020-12-07,Europe,Denmark,Hovedstaden,NA,Europe,Denmark,Hovedstaden,genome,29776,Human,unknown,unknown,NA,B.1.258,G,Department of Virus and Microbiological Special Diagnostics, Statens Serum Institut, Copenhagen, Denmark,Albertsen Lab, Department of Chemistry and Bioscience, Aalborg University, Denmark,Danish Covid-19 Genome Consor…
hCoV-19/Denmark/DCGC-12976/2020,betacoronavirus,EPI_ISL_712345,NA,2020-12-07,Europe,Denmark,Hovedstaden,NA,Europe,Denmark,Hovedstaden,genome,29776,Human,unknown,unknown,NA,B.1.258.11,G,Department of Virus and Microbiological Special Diagnostics, Statens Serum Institut, Copenhagen, Denmark,Albertsen Lab, Department of Chemistry and Bioscience, Aalborg University, Denmark,Danish Covid-19 Genome Con…
hCoV-19/Denmark/DCGC-12970/2020,betacoronavirus,EPI_ISL_712344,NA,2020-12-07,Europe,Denmark,Syddanmark,NA,Europe,Denmark,Syddanmark,genome,29776,Human,unknown,unknown,NA,B.1.258.11,G,Department of Virus and Microbiological Special Diagnostics, Statens Serum Institut, Copenhagen, Denmark,Albertsen Lab, Department of Chemistry and Bioscience, Aalborg University, Denmark,Danish Covid-19 Genome Conso…
hCoV-19/Denmark/DCGC-12960/2020,betacoronavirus,EPI_ISL_712343,NA,2020-12-07,Europe,Denmark,Midtjylland,NA,Europe,Denmark,Midtjylland,genome,29776,Human,unknown,unknown,NA,B.1.258.19,G,Department of Virus and Microbiological Special Diagnostics, Statens Serum Institut, Copenhagen, Denmark,Albertsen Lab, Department of Chemistry and Bioscience, Aalborg University, Denmark,Danish Covid-19 Genome Con…
hCoV-19/Denmark/DCGC-12952/2020,betacoronavirus,EPI_ISL_712342,NA,2020-12-07,Europe,Denmark,Hovedstaden,NA,Europe,Denmark,Hovedstaden,genome,29776,Human,unknown,unknown,NA,B.1.258,G,Department of Virus and Microbiological Special Diagnostics, Statens Serum Institut, Copenhagen, Denmark,Albertsen Lab, Department of Chemistry and Bioscience, Aalborg University, Denmark,Danish Covid-19 Genome Consor…
hCoV-19/Denmark/DCGC-12944/2020,betacoronavirus,EPI_ISL_712341,NA,2020-12-07,Europe,Denmark,Midtjylland,NA,Europe,Denmark,Midtjylland,genome,29776,Human,unknown,unknown,NA,B.1.258.19,G,Department of Virus and Microbiological Special Diagnostics, Statens Serum Institut, Copenhagen, Denmark,Albertsen Lab, Department of Chemistry and Bioscience, Aalborg University, Denmark,Danish Covid-19 Genome Con…
hCoV-19/Denmark/DCGC-12928/2020,betacoronavirus,EPI_ISL_712340,NA,2020-12-07,Europe,Denmark,Hovedstaden,NA,Europe,Denmark,Hovedstaden,genome,29776,Human,unknown,unknown,NA,B.1.258.11,G,Department of Virus and Microbiological Special Diagnostics, Statens Serum Institut, Copenhagen, Denmark,Albertsen Lab, Department of Chemistry and Bioscience, Aalborg University, Denmark,Danish Covid-19 Genome Con…
hCoV-19/Denmark/DCGC-13182/2020,betacoronavirus,EPI_ISL_712325,NA,2020-11-30,Europe,Denmark,Syddanmark,NA,Europe,Denmark,Syddanmark,genome,29773,Human,unknown,unknown,NA,B.1.160.17,GH,Department of Virus and Microbiological Special Diagnostics, Statens Serum Institut, Copenhagen, Denmark,Albertsen Lab, Department of Chemistry and Bioscience, Aalborg University, Denmark,Danish Covid-19 Genome Cons…
hCoV-19/Denmark/DCGC-13178/2020,betacoronavirus,EPI_ISL_712324,NA,2020-11-30,Europe,Denmark,Syddanmark,NA,Europe,Denmark,Syddanmark,genome,29773,Human,unknown,unknown,NA,B.1.160.17,GH,Department of Virus and Microbiological Special Diagnostics, Statens Serum Institut, Copenhagen, Denmark,Albertsen Lab, Department of Chemistry and Bioscience, Aalborg University, Denmark,Danish Covid-19 Genome Cons…
hCoV-19/Denmark/DCGC-13131/2020,betacoronavirus,EPI_ISL_712323,NA,2020-11-30,Europe,Denmark,Syddanmark,NA,Europe,Denmark,Syddanmark,genome,29773,Human,unknown,unknown,NA,B.1.160.17,GH,Department of Virus and Microbiological Special Diagnostics, Statens Serum Institut, Copenhagen, Denmark,Albertsen Lab, Department of Chemistry and Bioscience, Aalborg University, Denmark,Danish Covid-19 Genome Cons…
hCoV-19/Denmark/DCGC-13097/2020,betacoronavirus,EPI_ISL_712322,NA,2020-11-30,Europe,Denmark,Hovedstaden,NA,Europe,Denmark,Hovedstaden,genome,29773,Human,unknown,unknown,NA,B.1.160.17,GH,Department of Virus and Microbiological Special Diagnostics, Statens Serum Institut, Copenhagen, Denmark,Albertsen Lab, Department of Chemistry and Bioscience, Aalborg University, Denmark,Danish Covid-19 Genome Co…
hCoV-19/Denmark/DCGC-12920/2020,betacoronavirus,EPI_ISL_712321,NA,2020-12-07,Europe,Denmark,Syddanmark,NA,Europe,Denmark,Syddanmark,genome,29773,Human,unknown,unknown,NA,B.1.160.17,GH,Department of Virus and Microbiological Special Diagnostics, Statens Serum Institut, Copenhagen, Denmark,Albertsen Lab, Department of Chemistry and Bioscience, Aalborg University, Denmark,Danish Covid-19 Genome Cons…
hCoV-19/Denmark/DCGC-13066/2020,betacoronavirus,EPI_ISL_712312,NA,2020-11-30,Europe,Denmark,Sjaelland,NA,Europe,Denmark,Sjaelland,genome,29776,Human,unknown,unknown,NA,B.1.258,G,Department of Virus and Microbiological Special Diagnostics, Statens Serum Institut, Copenhagen, Denmark,Albertsen Lab, Department of Chemistry and Bioscience, Aalborg University, Denmark,Danish Covid-19 Genome Consortium…
hCoV-19/Denmark/DCGC-13107/2020,betacoronavirus,EPI_ISL_712301,NA,2020-11-30,Europe,Denmark,Midtjylland,NA,Europe,Denmark,Midtjylland,genome,29782,Human,unknown,unknown,NA,B.1.160,GH,Department of Virus and Microbiological Special Diagnostics, Statens Serum Institut, Copenhagen, Denmark,Albertsen Lab, Department of Chemistry and Bioscience, Aalborg University, Denmark,Danish Covid-19 Genome Conso…
hCoV-19/Denmark/DCGC-12963/2020,betacoronavirus,EPI_ISL_712295,NA,2020-12-07,Europe,Denmark,Midtjylland,NA,Europe,Denmark,Midtjylland,genome,29782,Human,unknown,unknown,NA,B.1.221,G,Department of Virus and Microbiological Special Diagnostics, Statens Serum Institut, Copenhagen, Denmark,Albertsen Lab, Department of Chemistry and Bioscience, Aalborg University, Denmark,Danish Covid-19 Genome Consor…
hCoV-19/Denmark/DCGC-13050/2020,betacoronavirus,EPI_ISL_712294,NA,2020-11-30,Europe,Denmark,Syddanmark,NA,Europe,Denmark,Syddanmark,genome,29782,Human,unknown,unknown,NA,B.1.160,GH,Department of Virus and Microbiological Special Diagnostics, Statens Serum Institut, Copenhagen, Denmark,Albertsen Lab, Department of Chemistry and Bioscience, Aalborg University, Denmark,Danish Covid-19 Genome Consort…
hCoV-19/Denmark/DCGC-13175/2020,betacoronavirus,EPI_ISL_712260,NA,2020-11-30,Europe,Denmark,Midtjylland,NA,Europe,Denmark,Midtjylland,genome,29782,Human,unknown,unknown,NA,B.1.177.86,GV,Department of Virus and Microbiological Special Diagnostics, Statens Serum Institut, Copenhagen, Denmark,Albertsen Lab, Department of Chemistry and Bioscience, Aalborg University, Denmark,Danish Covid-19 Genome Co…
hCoV-19/Denmark/DCGC-13171/2020,betacoronavirus,EPI_ISL_712259,NA,2020-11-30,Europe,Denmark,Midtjylland,NA,Europe,Denmark,Midtjylland,genome,29782,Human,unknown,unknown,NA,B.1.177.86,GV,Department of Virus and Microbiological Special Diagnostics, Statens Serum Institut, Copenhagen, Denmark,Albertsen Lab, Department of Chemistry and Bioscience, Aalborg University, Denmark,Danish Covid-19 Genome Co…
hCoV-19/Denmark/DCGC-13150/2020,betacoronavirus,EPI_ISL_712258,NA,2020-11-30,Europe,Denmark,Midtjylland,NA,Europe,Denmark,Midtjylland,genome,29782,Human,unknown,unknown,NA,B.1.177.86,GV,Department of Virus and Microbiological Special Diagnostics, Statens Serum Institut, Copenhagen, Denmark,Albertsen Lab, Department of Chemistry and Bioscience, Aalborg University, Denmark,Danish Covid-19 Genome Co…
hCoV-19/Denmark/DCGC-13093/2020,betacoronavirus,EPI_ISL_712257,NA,2020-11-30,Europe,Denmark,Syddanmark,NA,Europe,Denmark,Syddanmark,genome,29782,Human,unknown,unknown,NA,B.1.160.17,GH,Department of Virus and Microbiological Special Diagnostics, Statens Serum Institut, Copenhagen, Denmark,Albertsen Lab, Department of Chemistry and Bioscience, Aalborg University, Denmark,Danish Covid-19 Genome Cons…
hCoV-19/Denmark/DCGC-13079/2020,betacoronavirus,EPI_ISL_712256,NA,2020-11-30,Europe,Denmark,Midtjylland,NA,Europe,Denmark,Midtjylland,genome,29782,Human,unknown,unknown,NA,B.1.177.86,GV,Department of Virus and Microbiological Special Diagnostics, Statens Serum Institut, Copenhagen, Denmark,Albertsen Lab, Department of Chemistry and Bioscience, Aalborg University, Denmark,Danish Covid-19 Genome Co…
hCoV-19/Denmark/DCGC-13073/2020,betacoronavirus,EPI_ISL_712255,NA,2020-11-30,Europe,Denmark,Midtjylland,NA,Europe,Denmark,Midtjylland,genome,29782,Human,unknown,unknown,NA,B.1.177.86,GV,Department of Virus and Microbiological Special Diagnostics, Statens Serum Institut, Copenhagen, Denmark,Albertsen Lab, Department of Chemistry and Bioscience, Aalborg University, Denmark,Danish Covid-19 Genome Co…
hCoV-19/Denmark/DCGC-13054/2020,betacoronavirus,EPI_ISL_712254,NA,2020-11-30,Europe,Denmark,Hovedstaden,NA,Europe,Denmark,Hovedstaden,genome,29782,Human,unknown,unknown,NA,B.1.177.86,GV,Department of Virus and Microbiological Special Diagnostics, Statens Serum Institut, Copenhagen, Denmark,Albertsen Lab, Department of Chemistry and Bioscience, Aalborg University, Denmark,Danish Covid-19 Genome Co…
hCoV-19/Denmark/DCGC-13005/2020,betacoronavirus,EPI_ISL_712253,NA,2020-12-07,Europe,Denmark,Midtjylland,NA,Europe,Denmark,Midtjylland,genome,29782,Human,unknown,unknown,NA,B.1.177.86,GV,Department of Virus and Microbiological Special Diagnostics, Statens Serum Institut, Copenhagen, Denmark,Albertsen Lab, Department of Chemistry and Bioscience, Aalborg University, Denmark,Danish Covid-19 Genome Co…
hCoV-19/Denmark/DCGC-12994/2020,betacoronavirus,EPI_ISL_712252,NA,2020-12-07,Europe,Denmark,Syddanmark,NA,Europe,Denmark,Syddanmark,genome,29782,Human,unknown,unknown,NA,B.1.160.17,GH,Department of Virus and Microbiological Special Diagnostics, Statens Serum Institut, Copenhagen, Denmark,Albertsen Lab, Department of Chemistry and Bioscience, Aalborg University, Denmark,Danish Covid-19 Genome Cons…
hCoV-19/Denmark/DCGC-12979/2020,betacoronavirus,EPI_ISL_712251,NA,2020-12-07,Europe,Denmark,,NA,Europe,Denmark,,genome,29782,Human,unknown,unknown,NA,B.1.177.86,GV,Department of Virus and Microbiological Special Diagnostics, Statens Serum Institut, Copenhagen, Denmark,Albertsen Lab, Department of Chemistry and Bioscience, Aalborg University, Denmark,Danish Covid-19 Genome Consortium,https://www.g…
hCoV-19/Denmark/DCGC-12949/2020,betacoronavirus,EPI_ISL_712250,NA,2020-12-07,Europe,Denmark,Hovedstaden,NA,Europe,Denmark,Hovedstaden,genome,29782,Human,unknown,unknown,NA,B.1.177.86,GV,Department of Virus and Microbiological Special Diagnostics, Statens Serum Institut, Copenhagen, Denmark,Albertsen Lab, Department of Chemistry and Bioscience, Aalborg University, Denmark,Danish Covid-19 Genome Co…
hCoV-19/Denmark/DCGC-13098/2020,betacoronavirus,EPI_ISL_712248,NA,2020-11-30,Europe,Denmark,Hovedstaden,NA,Europe,Denmark,Hovedstaden,genome,28871,Human,unknown,unknown,NA,B.1.177.21,GV,Department of Virus and Microbiological Special Diagnostics, Statens Serum Institut, Copenhagen, Denmark,Albertsen Lab, Department of Chemistry and Bioscience, Aalborg University, Denmark,Danish Covid-19 Genome Co…
hCoV-19/Denmark/DCGC-13106/2020,betacoronavirus,EPI_ISL_712243,NA,2020-11-30,Europe,Denmark,Hovedstaden,NA,Europe,Denmark,Hovedstaden,genome,29769,Human,unknown,unknown,NA,B.1.1.298,GR,Department of Virus and Microbiological Special Diagnostics, Statens Serum Institut, Copenhagen, Denmark,Albertsen Lab, Department of Chemistry and Bioscience, Aalborg University, Denmark,Danish Covid-19 Genome Con…
hCoV-19/Denmark/DCGC-13183/2020,betacoronavirus,EPI_ISL_712229,NA,2020-11-30,Europe,Denmark,Sjaelland,NA,Europe,Denmark,Sjaelland,genome,29782,Human,unknown,unknown,NA,B.1.36.25,GH,Department of Virus and Microbiological Special Diagnostics, Statens Serum Institut, Copenhagen, Denmark,Albertsen Lab, Department of Chemistry and Bioscience, Aalborg University, Denmark,Danish Covid-19 Genome Consort…
hCoV-19/Denmark/DCGC-13184/2020,betacoronavirus,EPI_ISL_712147,NA,2020-11-30,Europe,Denmark,Hovedstaden,NA,Europe,Denmark,Hovedstaden,genome,29782,Human,unknown,unknown,NA,B.1.177.21,GV,Department of Virus and Microbiological Special Diagnostics, Statens Serum Institut, Copenhagen, Denmark,Albertsen Lab, Department of Chemistry and Bioscience, Aalborg University, Denmark,Danish Covid-19 Genome Co…
hCoV-19/Denmark/DCGC-13177/2020,betacoronavirus,EPI_ISL_712146,NA,2020-11-30,Europe,Denmark,Hovedstaden,NA,Europe,Denmark,Hovedstaden,genome,29782,Human,unknown,unknown,NA,B.1.177.21,GV,Department of Virus and Microbiological Special Diagnostics, Statens Serum Institut, Copenhagen, Denmark,Albertsen Lab, Department of Chemistry and Bioscience, Aalborg University, Denmark,Danish Covid-19 Genome Co…
hCoV-19/Denmark/DCGC-13174/2020,betacoronavirus,EPI_ISL_712145,NA,2020-11-30,Europe,Denmark,Hovedstaden,NA,Europe,Denmark,Hovedstaden,genome,29782,Human,unknown,unknown,NA,B.1.177.21,GV,Department of Virus and Microbiological Special Diagnostics, Statens Serum Institut, Copenhagen, Denmark,Albertsen Lab, Department of Chemistry and Bioscience, Aalborg University, Denmark,Danish Covid-19 Genome Co…
hCoV-19/Denmark/DCGC-13172/2020,betacoronavirus,EPI_ISL_712144,NA,2020-11-30,Europe,Denmark,Hovedstaden,NA,Europe,Denmark,Hovedstaden,genome,29782,Human,unknown,unknown,NA,B.1.177.21,GV,Department of Virus and Microbiological Special Diagnostics, Statens Serum Institut, Copenhagen, Denmark,Albertsen Lab, Department of Chemistry and Bioscience, Aalborg University, Denmark,Danish Covid-19 Genome Co…
hCoV-19/Denmark/DCGC-13148/2020,betacoronavirus,EPI_ISL_712143,NA,2020-11-30,Europe,Denmark,Hovedstaden,NA,Europe,Denmark,Hovedstaden,genome,29782,Human,unknown,unknown,NA,B.1.177.21,GV,Department of Virus and Microbiological Special Diagnostics, Statens Serum Institut, Copenhagen, Denmark,Albertsen Lab, Department of Chemistry and Bioscience, Aalborg University, Denmark,Danish Covid-19 Genome Co…
hCoV-19/Denmark/DCGC-13147/2020,betacoronavirus,EPI_ISL_712142,NA,2020-11-30,Europe,Denmark,Hovedstaden,NA,Europe,Denmark,Hovedstaden,genome,29782,Human,unknown,unknown,NA,B.1.177.21,GV,Department of Virus and Microbiological Special Diagnostics, Statens Serum Institut, Copenhagen, Denmark,Albertsen Lab, Department of Chemistry and Bioscience, Aalborg University, Denmark,Danish Covid-19 Genome Co…
hCoV-19/Denmark/DCGC-13144/2020,betacoronavirus,EPI_ISL_712141,NA,2020-11-30,Europe,Denmark,Hovedstaden,NA,Europe,Denmark,Hovedstaden,genome,29782,Human,unknown,unknown,NA,B.1.177.21,GV,Department of Virus and Microbiological Special Diagnostics, Statens Serum Institut, Copenhagen, Denmark,Albertsen Lab, Department of Chemistry and Bioscience, Aalborg University, Denmark,Danish Covid-19 Genome Co…
hCoV-19/Denmark/DCGC-13137/2020,betacoronavirus,EPI_ISL_712140,NA,2020-11-30,Europe,Denmark,Hovedstaden,NA,Europe,Denmark,Hovedstaden,genome,29782,Human,unknown,unknown,NA,B.1.177.21,GV,Department of Virus and Microbiological Special Diagnostics, Statens Serum Institut, Copenhagen, Denmark,Albertsen Lab, Department of Chemistry and Bioscience, Aalborg University, Denmark,Danish Covid-19 Genome Co…
hCoV-19/Denmark/DCGC-13125/2020,betacoronavirus,EPI_ISL_712139,NA,2020-11-30,Europe,Denmark,Hovedstaden,NA,Europe,Denmark,Hovedstaden,genome,29782,Human,unknown,unknown,NA,B.1.177.21,GV,Department of Virus and Microbiological Special Diagnostics, Statens Serum Institut, Copenhagen, Denmark,Albertsen Lab, Department of Chemistry and Bioscience, Aalborg University, Denmark,Danish Covid-19 Genome Co…
hCoV-19/Denmark/DCGC-13115/2020,betacoronavirus,EPI_ISL_712138,NA,2020-11-30,Europe,Denmark,Sjaelland,NA,Europe,Denmark,Sjaelland,genome,29782,Human,unknown,unknown,NA,B.1.177.21,GV,Department of Virus and Microbiological Special Diagnostics, Statens Serum Institut, Copenhagen, Denmark,Albertsen Lab, Department of Chemistry and Bioscience, Aalborg University, Denmark,Danish Covid-19 Genome Consor…
hCoV-19/Denmark/DCGC-13077/2020,betacoronavirus,EPI_ISL_712137,NA,2020-11-30,Europe,Denmark,Hovedstaden,NA,Europe,Denmark,Hovedstaden,genome,29782,Human,unknown,unknown,NA,B.1.177.21,GV,Department of Virus and Microbiological Special Diagnostics, Statens Serum Institut, Copenhagen, Denmark,Albertsen Lab, Department of Chemistry and Bioscience, Aalborg University, Denmark,Danish Covid-19 Genome Co…
hCoV-19/Denmark/DCGC-13067/2020,betacoronavirus,EPI_ISL_712136,NA,2020-11-30,Europe,Denmark,Hovedstaden,NA,Europe,Denmark,Hovedstaden,genome,29782,Human,unknown,unknown,NA,B.1.177.21,GV,Department of Virus and Microbiological Special Diagnostics, Statens Serum Institut, Copenhagen, Denmark,Albertsen Lab, Department of Chemistry and Bioscience, Aalborg University, Denmark,Danish Covid-19 Genome Co…
hCoV-19/Denmark/DCGC-13063/2020,betacoronavirus,EPI_ISL_712135,NA,2020-11-30,Europe,Denmark,Sjaelland,NA,Europe,Denmark,Sjaelland,genome,29782,Human,unknown,unknown,NA,B.1.177.21,GV,Department of Virus and Microbiological Special Diagnostics, Statens Serum Institut, Copenhagen, Denmark,Albertsen Lab, Department of Chemistry and Bioscience, Aalborg University, Denmark,Danish Covid-19 Genome Consor…
hCoV-19/Denmark/DCGC-13055/2020,betacoronavirus,EPI_ISL_712134,NA,2020-11-30,Europe,Denmark,Hovedstaden,NA,Europe,Denmark,Hovedstaden,genome,29782,Human,unknown,unknown,NA,B.1.177.21,GV,Department of Virus and Microbiological Special Diagnostics, Statens Serum Institut, Copenhagen, Denmark,Albertsen Lab, Department of Chemistry and Bioscience, Aalborg University, Denmark,Danish Covid-19 Genome Co…
hCoV-19/Denmark/DCGC-13046/2020,betacoronavirus,EPI_ISL_712133,NA,2020-11-30,Europe,Denmark,Hovedstaden,NA,Europe,Denmark,Hovedstaden,genome,29782,Human,unknown,unknown,NA,B.1.177.21,GV,Department of Virus and Microbiological Special Diagnostics, Statens Serum Institut, Copenhagen, Denmark,Albertsen Lab, Department of Chemistry and Bioscience, Aalborg University, Denmark,Danish Covid-19 Genome Co…
hCoV-19/Denmark/DCGC-13042/2020,betacoronavirus,EPI_ISL_712132,NA,2020-11-30,Europe,Denmark,Hovedstaden,NA,Europe,Denmark,Hovedstaden,genome,29782,Human,unknown,unknown,NA,B.1.177.21,GV,Department of Virus and Microbiological Special Diagnostics, Statens Serum Institut, Copenhagen, Denmark,Albertsen Lab, Department of Chemistry and Bioscience, Aalborg University, Denmark,Danish Covid-19 Genome Co…
hCoV-19/Denmark/DCGC-13041/2020,betacoronavirus,EPI_ISL_712131,NA,2020-11-30,Europe,Denmark,Hovedstaden,NA,Europe,Denmark,Hovedstaden,genome,29782,Human,unknown,unknown,NA,B.1.177.21,GV,Department of Virus and Microbiological Special Diagnostics, Statens Serum Institut, Copenhagen, Denmark,Albertsen Lab, Department of Chemistry and Bioscience, Aalborg University, Denmark,Danish Covid-19 Genome Co…
hCoV-19/Denmark/DCGC-13029/2020,betacoronavirus,EPI_ISL_712130,NA,2020-11-30,Europe,Denmark,Syddanmark,NA,Europe,Denmark,Syddanmark,genome,29782,Human,unknown,unknown,NA,B.1.177.21,GV,Department of Virus and Microbiological Special Diagnostics, Statens Serum Institut, Copenhagen, Denmark,Albertsen Lab, Department of Chemistry and Bioscience, Aalborg University, Denmark,Danish Covid-19 Genome Cons…
hCoV-19/Denmark/DCGC-13017/2020,betacoronavirus,EPI_ISL_712129,NA,2020-11-30,Europe,Denmark,Hovedstaden,NA,Europe,Denmark,Hovedstaden,genome,29782,Human,unknown,unknown,NA,B.1.177.21,GV,Department of Virus and Microbiological Special Diagnostics, Statens Serum Institut, Copenhagen, Denmark,Albertsen Lab, Department of Chemistry and Bioscience, Aalborg University, Denmark,Danish Covid-19 Genome Co…
hCoV-19/Denmark/DCGC-12998/2020,betacoronavirus,EPI_ISL_712128,NA,2020-12-07,Europe,Denmark,Hovedstaden,NA,Europe,Denmark,Hovedstaden,genome,29782,Human,unknown,unknown,NA,B.1.177.21,GV,Department of Virus and Microbiological Special Diagnostics, Statens Serum Institut, Copenhagen, Denmark,Albertsen Lab, Department of Chemistry and Bioscience, Aalborg University, Denmark,Danish Covid-19 Genome Co…
hCoV-19/Denmark/DCGC-12996/2020,betacoronavirus,EPI_ISL_712127,NA,2020-12-07,Europe,Denmark,Hovedstaden,NA,Europe,Denmark,Hovedstaden,genome,29782,Human,unknown,unknown,NA,B.1.177.21,GV,Department of Virus and Microbiological Special Diagnostics, Statens Serum Institut, Copenhagen, Denmark,Albertsen Lab, Department of Chemistry and Bioscience, Aalborg University, Denmark,Danish Covid-19 Genome Co…
hCoV-19/Denmark/DCGC-12987/2020,betacoronavirus,EPI_ISL_712126,NA,2020-12-07,Europe,Denmark,Hovedstaden,NA,Europe,Denmark,Hovedstaden,genome,29782,Human,unknown,unknown,NA,B.1.177.21,GV,Department of Virus and Microbiological Special Diagnostics, Statens Serum Institut, Copenhagen, Denmark,Albertsen Lab, Department of Chemistry and Bioscience, Aalborg University, Denmark,Danish Covid-19 Genome Co…
hCoV-19/Denmark/DCGC-12965/2020,betacoronavirus,EPI_ISL_712125,NA,2020-12-07,Europe,Denmark,Hovedstaden,NA,Europe,Denmark,Hovedstaden,genome,29782,Human,unknown,unknown,NA,B.1.177.21,GV,Department of Virus and Microbiological Special Diagnostics, Statens Serum Institut, Copenhagen, Denmark,Albertsen Lab, Department of Chemistry and Bioscience, Aalborg University, Denmark,Danish Covid-19 Genome Co…
hCoV-19/Denmark/DCGC-12948/2020,betacoronavirus,EPI_ISL_712124,NA,2020-12-07,Europe,Denmark,Hovedstaden,NA,Europe,Denmark,Hovedstaden,genome,29782,Human,unknown,unknown,NA,B.1.177.21,GV,Department of Virus and Microbiological Special Diagnostics, Statens Serum Institut, Copenhagen, Denmark,Albertsen Lab, Department of Chemistry and Bioscience, Aalborg University, Denmark,Danish Covid-19 Genome Co…
hCoV-19/Denmark/DCGC-12945/2020,betacoronavirus,EPI_ISL_712123,NA,2020-12-07,Europe,Denmark,Hovedstaden,NA,Europe,Denmark,Hovedstaden,genome,29782,Human,unknown,unknown,NA,B.1.177.21,GV,Department of Virus and Microbiological Special Diagnostics, Statens Serum Institut, Copenhagen, Denmark,Albertsen Lab, Department of Chemistry and Bioscience, Aalborg University, Denmark,Danish Covid-19 Genome Co…
hCoV-19/Denmark/DCGC-12942/2020,betacoronavirus,EPI_ISL_712122,NA,2020-12-07,Europe,Denmark,Hovedstaden,NA,Europe,Denmark,Hovedstaden,genome,29782,Human,unknown,unknown,NA,B.1.177.21,GV,Department of Virus and Microbiological Special Diagnostics, Statens Serum Institut, Copenhagen, Denmark,Albertsen Lab, Department of Chemistry and Bioscience, Aalborg University, Denmark,Danish Covid-19 Genome Co…
hCoV-19/Denmark/DCGC-12929/2020,betacoronavirus,EPI_ISL_712121,NA,2020-12-07,Europe,Denmark,Hovedstaden,NA,Europe,Denmark,Hovedstaden,genome,29782,Human,unknown,unknown,NA,B.1.177.21,GV,Department of Virus and Microbiological Special Diagnostics, Statens Serum Institut, Copenhagen, Denmark,Albertsen Lab, Department of Chemistry and Bioscience, Aalborg University, Denmark,Danish Covid-19 Genome Co…
hCoV-19/Denmark/DCGC-12915/2020,betacoronavirus,EPI_ISL_712120,NA,2020-12-07,Europe,Denmark,Hovedstaden,NA,Europe,Denmark,Hovedstaden,genome,29782,Human,unknown,unknown,NA,B.1.177.21,GV,Department of Virus and Microbiological Special Diagnostics, Statens Serum Institut, Copenhagen, Denmark,Albertsen Lab, Department of Chemistry and Bioscience, Aalborg University, Denmark,Danish Covid-19 Genome Co…
hCoV-19/Denmark/DCGC-12913/2020,betacoronavirus,EPI_ISL_712119,NA,2020-12-07,Europe,Denmark,Syddanmark,NA,Europe,Denmark,Syddanmark,genome,29782,Human,unknown,unknown,NA,B.1.177.21,GV,Department of Virus and Microbiological Special Diagnostics, Statens Serum Institut, Copenhagen, Denmark,Albertsen Lab, Department of Chemistry and Bioscience, Aalborg University, Denmark,Danish Covid-19 Genome Cons…
hCoV-19/Denmark/DCGC-13121/2020,betacoronavirus,EPI_ISL_712104,NA,2020-11-30,Europe,Denmark,Hovedstaden,NA,Europe,Denmark,Hovedstaden,genome,29782,Human,unknown,unknown,NA,B.1.177.21,GV,Department of Virus and Microbiological Special Diagnostics, Statens Serum Institut, Copenhagen, Denmark,Albertsen Lab, Department of Chemistry and Bioscience, Aalborg University, Denmark,Danish Covid-19 Genome Co…
hCoV-19/Denmark/DCGC-13095/2020,betacoronavirus,EPI_ISL_712103,NA,2020-11-30,Europe,Denmark,Hovedstaden,NA,Europe,Denmark,Hovedstaden,genome,29782,Human,unknown,unknown,NA,B.1.177.21,GV,Department of Virus and Microbiological Special Diagnostics, Statens Serum Institut, Copenhagen, Denmark,Albertsen Lab, Department of Chemistry and Bioscience, Aalborg University, Denmark,Danish Covid-19 Genome Co…
hCoV-19/Denmark/DCGC-13080/2020,betacoronavirus,EPI_ISL_712102,NA,2020-11-30,Europe,Denmark,Hovedstaden,NA,Europe,Denmark,Hovedstaden,genome,29782,Human,unknown,unknown,NA,B.1.177.21,GV,Department of Virus and Microbiological Special Diagnostics, Statens Serum Institut, Copenhagen, Denmark,Albertsen Lab, Department of Chemistry and Bioscience, Aalborg University, Denmark,Danish Covid-19 Genome Co…
hCoV-19/Denmark/DCGC-13072/2020,betacoronavirus,EPI_ISL_712101,NA,2020-11-30,Europe,Denmark,Hovedstaden,NA,Europe,Denmark,Hovedstaden,genome,29782,Human,unknown,unknown,NA,B.1.177.21,GV,Department of Virus and Microbiological Special Diagnostics, Statens Serum Institut, Copenhagen, Denmark,Albertsen Lab, Department of Chemistry and Bioscience, Aalborg University, Denmark,Danish Covid-19 Genome Co…
hCoV-19/Denmark/DCGC-13013/2020,betacoronavirus,EPI_ISL_712100,NA,2020-12-07,Europe,Denmark,Hovedstaden,NA,Europe,Denmark,Hovedstaden,genome,29782,Human,unknown,unknown,NA,B.1.177.21,GV,Department of Virus and Microbiological Special Diagnostics, Statens Serum Institut, Copenhagen, Denmark,Albertsen Lab, Department of Chemistry and Bioscience, Aalborg University, Denmark,Danish Covid-19 Genome Co…
hCoV-19/Denmark/DCGC-12925/2020,betacoronavirus,EPI_ISL_712099,NA,2020-12-07,Europe,Denmark,Hovedstaden,NA,Europe,Denmark,Hovedstaden,genome,29782,Human,unknown,unknown,NA,B.1.177.21,GV,Department of Virus and Microbiological Special Diagnostics, Statens Serum Institut, Copenhagen, Denmark,Albertsen Lab, Department of Chemistry and Bioscience, Aalborg University, Denmark,Danish Covid-19 Genome Co…
hCoV-19/Denmark/DCGC-12823/2020,betacoronavirus,EPI_ISL_683004,NA,2020-09-07,Europe,Denmark,Midtjylland,NA,Europe,Denmark,Midtjylland,genome,29782,Human,unknown,unknown,NA,B.1.9.5,GH,Department of Virus and Microbiological Special Diagnostics, Statens Serum Institut, Copenhagen, Denmark,Albertsen Lab, Department of Chemistry and Bioscience, Aalborg University, Denmark,Danish Covid-19 Genome Conso…
hCoV-19/Denmark/DCGC-12822/2020,betacoronavirus,EPI_ISL_683003,NA,2020-10-19,Europe,Denmark,Nordjylland,NA,Europe,Denmark,Nordjylland,genome,29781,Human,unknown,unknown,NA,B.1.177.12,GV,Department of Virus and Microbiological Special Diagnostics, Statens Serum Institut, Copenhagen, Denmark,Albertsen Lab, Department of Chemistry and Bioscience, Aalborg University, Denmark,Danish Covid-19 Genome Co…
hCoV-19/Denmark/DCGC-12821/2020,betacoronavirus,EPI_ISL_683002,NA,2020-10-19,Europe,Denmark,Nordjylland,NA,Europe,Denmark,Nordjylland,genome,29772,Human,unknown,unknown,NA,B.1.177.27,GV,Department of Virus and Microbiological Special Diagnostics, Statens Serum Institut, Copenhagen, Denmark,Albertsen Lab, Department of Chemistry and Bioscience, Aalborg University, Denmark,Danish Covid-19 Genome Co…
hCoV-19/Denmark/DCGC-12820/2020,betacoronavirus,EPI_ISL_683001,NA,2020-10-26,Europe,Denmark,Nordjylland,NA,Europe,Denmark,Nordjylland,genome,29769,Human,unknown,unknown,NA,B.1.1.298,GR,Department of Virus and Microbiological Special Diagnostics, Statens Serum Institut, Copenhagen, Denmark,Albertsen Lab, Department of Chemistry and Bioscience, Aalborg University, Denmark,Danish Covid-19 Genome Con…
hCoV-19/Denmark/DCGC-12819/2020,betacoronavirus,EPI_ISL_683000,NA,2020-10-26,Europe,Denmark,Midtjylland,NA,Europe,Denmark,Midtjylland,genome,29782,Human,unknown,unknown,NA,B.1.177.12,GV,Department of Virus and Microbiological Special Diagnostics, Statens Serum Institut, Copenhagen, Denmark,Albertsen Lab, Department of Chemistry and Bioscience, Aalborg University, Denmark,Danish Covid-19 Genome Co…
hCoV-19/Denmark/DCGC-12818/2020,betacoronavirus,EPI_ISL_682999,NA,2020-10-26,Europe,Denmark,Nordjylland,NA,Europe,Denmark,Nordjylland,genome,29769,Human,unknown,unknown,NA,B.1.1.298,GR,Department of Virus and Microbiological Special Diagnostics, Statens Serum Institut, Copenhagen, Denmark,Albertsen Lab, Department of Chemistry and Bioscience, Aalborg University, Denmark,Danish Covid-19 Genome Con…
hCoV-19/Denmark/DCGC-12817/2020,betacoronavirus,EPI_ISL_682998,NA,2020-10-26,Europe,Denmark,Midtjylland,NA,Europe,Denmark,Midtjylland,genome,29782,Human,unknown,unknown,NA,B.1.1.153,GR,Department of Virus and Microbiological Special Diagnostics, Statens Serum Institut, Copenhagen, Denmark,Albertsen Lab, Department of Chemistry and Bioscience, Aalborg University, Denmark,Danish Covid-19 Genome Con…
hCoV-19/Denmark/DCGC-12816/2020,betacoronavirus,EPI_ISL_682997,NA,2020-10-26,Europe,Denmark,Nordjylland,NA,Europe,Denmark,Nordjylland,genome,29782,Human,unknown,unknown,NA,B.1.160,GH,Department of Virus and Microbiological Special Diagnostics, Statens Serum Institut, Copenhagen, Denmark,Albertsen Lab, Department of Chemistry and Bioscience, Aalborg University, Denmark,Danish Covid-19 Genome Conso…
hCoV-19/Denmark/DCGC-12815/2020,betacoronavirus,EPI_ISL_682996,NA,2020-10-26,Europe,Denmark,Nordjylland,NA,Europe,Denmark,Nordjylland,genome,29769,Human,unknown,unknown,NA,B.1.1.298,GR,Department of Virus and Microbiological Special Diagnostics, Statens Serum Institut, Copenhagen, Denmark,Albertsen Lab, Department of Chemistry and Bioscience, Aalborg University, Denmark,Danish Covid-19 Genome Con…
hCoV-19/Denmark/DCGC-12814/2020,betacoronavirus,EPI_ISL_682995,NA,2020-10-26,Europe,Denmark,Nordjylland,NA,Europe,Denmark,Nordjylland,genome,29776,Human,unknown,unknown,NA,B.1.258,G,Department of Virus and Microbiological Special Diagnostics, Statens Serum Institut, Copenhagen, Denmark,Albertsen Lab, Department of Chemistry and Bioscience, Aalborg University, Denmark,Danish Covid-19 Genome Consor…
hCoV-19/Denmark/DCGC-12813/2020,betacoronavirus,EPI_ISL_682994,NA,2020-10-26,Europe,Denmark,Nordjylland,NA,Europe,Denmark,Nordjylland,genome,29782,Human,unknown,unknown,NA,B.1.258,G,Department of Virus and Microbiological Special Diagnostics, Statens Serum Institut, Copenhagen, Denmark,Albertsen Lab, Department of Chemistry and Bioscience, Aalborg University, Denmark,Danish Covid-19 Genome Consor…
hCoV-19/Denmark/DCGC-12812/2020,betacoronavirus,EPI_ISL_682993,NA,2020-10-26,Europe,Denmark,Nordjylland,NA,Europe,Denmark,Nordjylland,genome,29782,Human,unknown,unknown,NA,B.1.160,GH,Department of Virus and Microbiological Special Diagnostics, Statens Serum Institut, Copenhagen, Denmark,Albertsen Lab, Department of Chemistry and Bioscience, Aalborg University, Denmark,Danish Covid-19 Genome Conso…
hCoV-19/Denmark/DCGC-12811/2020,betacoronavirus,EPI_ISL_682992,NA,2020-10-26,Europe,Denmark,Nordjylland,NA,Europe,Denmark,Nordjylland,genome,29769,Human,unknown,unknown,NA,B.1.1.298,GR,Department of Virus and Microbiological Special Diagnostics, Statens Serum Institut, Copenhagen, Denmark,Albertsen Lab, Department of Chemistry and Bioscience, Aalborg University, Denmark,Danish Covid-19 Genome Con…
hCoV-19/Denmark/DCGC-12810/2020,betacoronavirus,EPI_ISL_682991,NA,2020-10-26,Europe,Denmark,Nordjylland,NA,Europe,Denmark,Nordjylland,genome,29769,Human,unknown,unknown,NA,B.1.1.298,GR,Department of Virus and Microbiological Special Diagnostics, Statens Serum Institut, Copenhagen, Denmark,Albertsen Lab, Department of Chemistry and Bioscience, Aalborg University, Denmark,Danish Covid-19 Genome Con…
hCoV-19/Denmark/DCGC-12809/2020,betacoronavirus,EPI_ISL_682990,NA,2020-10-26,Europe,Denmark,Nordjylland,NA,Europe,Denmark,Nordjylland,genome,29782,Human,unknown,unknown,NA,B.1.88.1,G,Department of Virus and Microbiological Special Diagnostics, Statens Serum Institut, Copenhagen, Denmark,Albertsen Lab, Department of Chemistry and Bioscience, Aalborg University, Denmark,Danish Covid-19 Genome Conso…
hCoV-19/Denmark/DCGC-12808/2020,betacoronavirus,EPI_ISL_682989,NA,2020-10-26,Europe,Denmark,Nordjylland,NA,Europe,Denmark,Nordjylland,genome,29769,Human,unknown,unknown,NA,B.1.1.298,GR,Department of Virus and Microbiological Special Diagnostics, Statens Serum Institut, Copenhagen, Denmark,Albertsen Lab, Department of Chemistry and Bioscience, Aalborg University, Denmark,Danish Covid-19 Genome Con…
hCoV-19/Denmark/DCGC-12807/2020,betacoronavirus,EPI_ISL_682988,NA,2020-10-26,Europe,Denmark,Nordjylland,NA,Europe,Denmark,Nordjylland,genome,29782,Human,unknown,unknown,NA,B.1.160,GH,Department of Virus and Microbiological Special Diagnostics, Statens Serum Institut, Copenhagen, Denmark,Albertsen Lab, Department of Chemistry and Bioscience, Aalborg University, Denmark,Danish Covid-19 Genome Conso…
hCoV-19/Denmark/DCGC-12806/2020,betacoronavirus,EPI_ISL_682987,NA,2020-10-26,Europe,Denmark,Nordjylland,NA,Europe,Denmark,Nordjylland,genome,29782,Human,unknown,unknown,NA,B.1.177.27,GV,Department of Virus and Microbiological Special Diagnostics, Statens Serum Institut, Copenhagen, Denmark,Albertsen Lab, Department of Chemistry and Bioscience, Aalborg University, Denmark,Danish Covid-19 Genome Co…
hCoV-19/Denmark/DCGC-12805/2020,betacoronavirus,EPI_ISL_682986,NA,2020-10-26,Europe,Denmark,Nordjylland,NA,Europe,Denmark,Nordjylland,genome,29782,Human,unknown,unknown,NA,B.1.177.12,GV,Department of Virus and Microbiological Special Diagnostics, Statens Serum Institut, Copenhagen, Denmark,Albertsen Lab, Department of Chemistry and Bioscience, Aalborg University, Denmark,Danish Covid-19 Genome Co…
hCoV-19/Denmark/DCGC-12804/2020,betacoronavirus,EPI_ISL_682985,NA,2020-10-26,Europe,Denmark,Nordjylland,NA,Europe,Denmark,Nordjylland,genome,29782,Human,unknown,unknown,NA,B.1.221,G,Department of Virus and Microbiological Special Diagnostics, Statens Serum Institut, Copenhagen, Denmark,Albertsen Lab, Department of Chemistry and Bioscience, Aalborg University, Denmark,Danish Covid-19 Genome Consor…
hCoV-19/Denmark/DCGC-12803/2020,betacoronavirus,EPI_ISL_682984,NA,2020-10-26,Europe,Denmark,Nordjylland,NA,Europe,Denmark,Nordjylland,genome,29782,Human,unknown,unknown,NA,B.1.160,GH,Department of Virus and Microbiological Special Diagnostics, Statens Serum Institut, Copenhagen, Denmark,Albertsen Lab, Department of Chemistry and Bioscience, Aalborg University, Denmark,Danish Covid-19 Genome Conso…
hCoV-19/Denmark/DCGC-12802/2020,betacoronavirus,EPI_ISL_682983,NA,2020-10-26,Europe,Denmark,Nordjylland,NA,Europe,Denmark,Nordjylland,genome,29772,Human,unknown,unknown,NA,B.1.1.298,GR,Department of Virus and Microbiological Special Diagnostics, Statens Serum Institut, Copenhagen, Denmark,Albertsen Lab, Department of Chemistry and Bioscience, Aalborg University, Denmark,Danish Covid-19 Genome Con…
hCoV-19/Denmark/DCGC-12801/2020,betacoronavirus,EPI_ISL_682982,NA,2020-11-02,Europe,Denmark,Midtjylland,NA,Europe,Denmark,Midtjylland,genome,29769,Human,unknown,unknown,NA,B.1.1.298,GR,Department of Virus and Microbiological Special Diagnostics, Statens Serum Institut, Copenhagen, Denmark,Albertsen Lab, Department of Chemistry and Bioscience, Aalborg University, Denmark,Danish Covid-19 Genome Con…
hCoV-19/Denmark/DCGC-12800/2020,betacoronavirus,EPI_ISL_682981,NA,2020-11-02,Europe,Denmark,Syddanmark,NA,Europe,Denmark,Syddanmark,genome,29782,Human,unknown,unknown,NA,B.1.177.77,GV,Department of Virus and Microbiological Special Diagnostics, Statens Serum Institut, Copenhagen, Denmark,Albertsen Lab, Department of Chemistry and Bioscience, Aalborg University, Denmark,Danish Covid-19 Genome Cons…
hCoV-19/Denmark/DCGC-12799/2020,betacoronavirus,EPI_ISL_682980,NA,2020-11-02,Europe,Denmark,Nordjylland,NA,Europe,Denmark,Nordjylland,genome,29772,Human,unknown,unknown,NA,B.1.177.27,GV,Department of Virus and Microbiological Special Diagnostics, Statens Serum Institut, Copenhagen, Denmark,Albertsen Lab, Department of Chemistry and Bioscience, Aalborg University, Denmark,Danish Covid-19 Genome Co…
hCoV-19/Denmark/DCGC-12798/2020,betacoronavirus,EPI_ISL_682979,NA,2020-11-02,Europe,Denmark,Nordjylland,NA,Europe,Denmark,Nordjylland,genome,29782,Human,unknown,unknown,NA,B.1.177.12,GV,Department of Virus and Microbiological Special Diagnostics, Statens Serum Institut, Copenhagen, Denmark,Albertsen Lab, Department of Chemistry and Bioscience, Aalborg University, Denmark,Danish Covid-19 Genome Co…
hCoV-19/Denmark/DCGC-12797/2020,betacoronavirus,EPI_ISL_682978,NA,2020-11-02,Europe,Denmark,Nordjylland,NA,Europe,Denmark,Nordjylland,genome,29769,Human,unknown,unknown,NA,B.1.1.298,GR,Department of Virus and Microbiological Special Diagnostics, Statens Serum Institut, Copenhagen, Denmark,Albertsen Lab, Department of Chemistry and Bioscience, Aalborg University, Denmark,Danish Covid-19 Genome Con…
hCoV-19/Denmark/DCGC-12796/2020,betacoronavirus,EPI_ISL_682977,NA,2020-11-02,Europe,Denmark,Syddanmark,NA,Europe,Denmark,Syddanmark,genome,29769,Human,unknown,unknown,NA,B.1.1.298,GR,Department of Virus and Microbiological Special Diagnostics, Statens Serum Institut, Copenhagen, Denmark,Albertsen Lab, Department of Chemistry and Bioscience, Aalborg University, Denmark,Danish Covid-19 Genome Conso…
hCoV-19/Denmark/DCGC-12795/2020,betacoronavirus,EPI_ISL_682976,NA,2020-11-02,Europe,Denmark,Nordjylland,NA,Europe,Denmark,Nordjylland,genome,29782,Human,unknown,unknown,NA,B.1.177.12,GV,Department of Virus and Microbiological Special Diagnostics, Statens Serum Institut, Copenhagen, Denmark,Albertsen Lab, Department of Chemistry and Bioscience, Aalborg University, Denmark,Danish Covid-19 Genome Co…
hCoV-19/Denmark/DCGC-12794/2020,betacoronavirus,EPI_ISL_682975,NA,2020-11-02,Europe,Denmark,Midtjylland,NA,Europe,Denmark,Midtjylland,genome,29782,Human,unknown,unknown,NA,B.1.177.12,GV,Department of Virus and Microbiological Special Diagnostics, Statens Serum Institut, Copenhagen, Denmark,Albertsen Lab, Department of Chemistry and Bioscience, Aalborg University, Denmark,Danish Covid-19 Genome Co…
hCoV-19/Denmark/DCGC-12793/2020,betacoronavirus,EPI_ISL_682974,NA,2020-11-02,Europe,Denmark,Sjaelland,NA,Europe,Denmark,Sjaelland,genome,29782,Human,unknown,unknown,NA,B.1.1.302,GR,Department of Virus and Microbiological Special Diagnostics, Statens Serum Institut, Copenhagen, Denmark,Albertsen Lab, Department of Chemistry and Bioscience, Aalborg University, Denmark,Danish Covid-19 Genome Consort…
hCoV-19/Denmark/DCGC-12792/2020,betacoronavirus,EPI_ISL_682973,NA,2020-11-02,Europe,Denmark,Nordjylland,NA,Europe,Denmark,Nordjylland,genome,29776,Human,unknown,unknown,NA,B.1.258,G,Department of Virus and Microbiological Special Diagnostics, Statens Serum Institut, Copenhagen, Denmark,Albertsen Lab, Department of Chemistry and Bioscience, Aalborg University, Denmark,Danish Covid-19 Genome Consor…
hCoV-19/Denmark/DCGC-12791/2020,betacoronavirus,EPI_ISL_682972,NA,2020-11-02,Europe,Denmark,Nordjylland,NA,Europe,Denmark,Nordjylland,genome,29773,Human,unknown,unknown,NA,B.1.1.294,GR,Department of Virus and Microbiological Special Diagnostics, Statens Serum Institut, Copenhagen, Denmark,Albertsen Lab, Department of Chemistry and Bioscience, Aalborg University, Denmark,Danish Covid-19 Genome Con…
hCoV-19/Denmark/DCGC-12790/2020,betacoronavirus,EPI_ISL_682971,NA,2020-11-02,Europe,Denmark,Nordjylland,NA,Europe,Denmark,Nordjylland,genome,29782,Human,unknown,unknown,NA,C.30.1,GR,Department of Virus and Microbiological Special Diagnostics, Statens Serum Institut, Copenhagen, Denmark,Albertsen Lab, Department of Chemistry and Bioscience, Aalborg University, Denmark,Danish Covid-19 Genome Consor…
hCoV-19/Denmark/DCGC-12789/2020,betacoronavirus,EPI_ISL_682970,NA,2020-11-02,Europe,Denmark,Sjaelland,NA,Europe,Denmark,Sjaelland,genome,29782,Human,unknown,unknown,NA,B.1.258,G,Department of Virus and Microbiological Special Diagnostics, Statens Serum Institut, Copenhagen, Denmark,Albertsen Lab, Department of Chemistry and Bioscience, Aalborg University, Denmark,Danish Covid-19 Genome Consortium…
hCoV-19/Denmark/DCGC-12788/2020,betacoronavirus,EPI_ISL_682969,NA,2020-11-02,Europe,Denmark,Nordjylland,NA,Europe,Denmark,Nordjylland,genome,29782,Human,unknown,unknown,NA,B.1.177.12,GV,Department of Virus and Microbiological Special Diagnostics, Statens Serum Institut, Copenhagen, Denmark,Albertsen Lab, Department of Chemistry and Bioscience, Aalborg University, Denmark,Danish Covid-19 Genome Co…
hCoV-19/Denmark/DCGC-12787/2020,betacoronavirus,EPI_ISL_682968,NA,2020-11-02,Europe,Denmark,Nordjylland,NA,Europe,Denmark,Nordjylland,genome,29782,Human,unknown,unknown,NA,B.1.177.12,GV,Department of Virus and Microbiological Special Diagnostics, Statens Serum Institut, Copenhagen, Denmark,Albertsen Lab, Department of Chemistry and Bioscience, Aalborg University, Denmark,Danish Covid-19 Genome Co…
hCoV-19/Denmark/DCGC-12786/2020,betacoronavirus,EPI_ISL_682967,NA,2020-11-02,Europe,Denmark,Nordjylland,NA,Europe,Denmark,Nordjylland,genome,29782,Human,unknown,unknown,NA,B.1.177.12,GV,Department of Virus and Microbiological Special Diagnostics, Statens Serum Institut, Copenhagen, Denmark,Albertsen Lab, Department of Chemistry and Bioscience, Aalborg University, Denmark,Danish Covid-19 Genome Co…
hCoV-19/Denmark/DCGC-12785/2020,betacoronavirus,EPI_ISL_682966,NA,2020-11-09,Europe,Denmark,Midtjylland,NA,Europe,Denmark,Midtjylland,genome,29715,Human,unknown,unknown,NA,B.1.1.277,GR,Department of Virus and Microbiological Special Diagnostics, Statens Serum Institut, Copenhagen, Denmark,Albertsen Lab, Department of Chemistry and Bioscience, Aalborg University, Denmark,Danish Covid-19 Genome Con…
hCoV-19/Denmark/DCGC-12784/2020,betacoronavirus,EPI_ISL_682965,NA,2020-11-09,Europe,Denmark,Sjaelland,NA,Europe,Denmark,Sjaelland,genome,29776,Human,unknown,unknown,NA,B.1.258,G,Department of Virus and Microbiological Special Diagnostics, Statens Serum Institut, Copenhagen, Denmark,Albertsen Lab, Department of Chemistry and Bioscience, Aalborg University, Denmark,Danish Covid-19 Genome Consortium…
hCoV-19/Denmark/DCGC-12783/2020,betacoronavirus,EPI_ISL_682964,NA,2020-11-09,Europe,Denmark,Nordjylland,NA,Europe,Denmark,Nordjylland,genome,29776,Human,unknown,unknown,NA,B.1.258,G,Department of Virus and Microbiological Special Diagnostics, Statens Serum Institut, Copenhagen, Denmark,Albertsen Lab, Department of Chemistry and Bioscience, Aalborg University, Denmark,Danish Covid-19 Genome Consor…
hCoV-19/Denmark/DCGC-12782/2020,betacoronavirus,EPI_ISL_682963,NA,2020-11-09,Europe,Denmark,Nordjylland,NA,Europe,Denmark,Nordjylland,genome,29776,Human,unknown,unknown,NA,B.1.258,G,Department of Virus and Microbiological Special Diagnostics, Statens Serum Institut, Copenhagen, Denmark,Albertsen Lab, Department of Chemistry and Bioscience, Aalborg University, Denmark,Danish Covid-19 Genome Consor…
hCoV-19/Denmark/DCGC-12781/2020,betacoronavirus,EPI_ISL_682962,NA,2020-11-09,Europe,Denmark,Nordjylland,NA,Europe,Denmark,Nordjylland,genome,29782,Human,unknown,unknown,NA,B.1.1.294,GR,Department of Virus and Microbiological Special Diagnostics, Statens Serum Institut, Copenhagen, Denmark,Albertsen Lab, Department of Chemistry and Bioscience, Aalborg University, Denmark,Danish Covid-19 Genome Con…
hCoV-19/Denmark/DCGC-12780/2020,betacoronavirus,EPI_ISL_682961,NA,2020-11-09,Europe,Denmark,Nordjylland,NA,Europe,Denmark,Nordjylland,genome,29782,Human,unknown,unknown,NA,B.1.160,GH,Department of Virus and Microbiological Special Diagnostics, Statens Serum Institut, Copenhagen, Denmark,Albertsen Lab, Department of Chemistry and Bioscience, Aalborg University, Denmark,Danish Covid-19 Genome Conso…
hCoV-19/Denmark/DCGC-12779/2020,betacoronavirus,EPI_ISL_682960,NA,2020-11-09,Europe,Denmark,Nordjylland,NA,Europe,Denmark,Nordjylland,genome,29782,Human,unknown,unknown,NA,B.1.177.12,GV,Department of Virus and Microbiological Special Diagnostics, Statens Serum Institut, Copenhagen, Denmark,Albertsen Lab, Department of Chemistry and Bioscience, Aalborg University, Denmark,Danish Covid-19 Genome Co…
hCoV-19/Denmark/DCGC-12778/2020,betacoronavirus,EPI_ISL_682959,NA,2020-11-09,Europe,Denmark,Sjaelland,NA,Europe,Denmark,Sjaelland,genome,29782,Human,unknown,unknown,NA,B.1.1,GR,Department of Virus and Microbiological Special Diagnostics, Statens Serum Institut, Copenhagen, Denmark,Albertsen Lab, Department of Chemistry and Bioscience, Aalborg University, Denmark,Danish Covid-19 Genome Consortium,…
hCoV-19/Denmark/DCGC-12777/2020,betacoronavirus,EPI_ISL_682958,NA,2020-11-09,Europe,Denmark,Sjaelland,NA,Europe,Denmark,Sjaelland,genome,29782,Human,unknown,unknown,NA,B.1.177.24,GV,Department of Virus and Microbiological Special Diagnostics, Statens Serum Institut, Copenhagen, Denmark,Albertsen Lab, Department of Chemistry and Bioscience, Aalborg University, Denmark,Danish Covid-19 Genome Consor…
hCoV-19/Denmark/DCGC-12776/2020,betacoronavirus,EPI_ISL_682957,NA,2020-11-09,Europe,Denmark,Nordjylland,NA,Europe,Denmark,Nordjylland,genome,29769,Human,unknown,unknown,NA,B.1.1.298,GR,Department of Virus and Microbiological Special Diagnostics, Statens Serum Institut, Copenhagen, Denmark,Albertsen Lab, Department of Chemistry and Bioscience, Aalborg University, Denmark,Danish Covid-19 Genome Con…
hCoV-19/Denmark/DCGC-12775/2020,betacoronavirus,EPI_ISL_682956,NA,2020-11-09,Europe,Denmark,Nordjylland,NA,Europe,Denmark,Nordjylland,genome,29769,Human,unknown,unknown,NA,B.1.1.298,GR,Department of Virus and Microbiological Special Diagnostics, Statens Serum Institut, Copenhagen, Denmark,Albertsen Lab, Department of Chemistry and Bioscience, Aalborg University, Denmark,Danish Covid-19 Genome Con…
hCoV-19/Denmark/DCGC-12774/2020,betacoronavirus,EPI_ISL_682955,NA,2020-11-09,Europe,Denmark,Nordjylland,NA,Europe,Denmark,Nordjylland,genome,29769,Human,unknown,unknown,NA,B.1.1.298,GR,Department of Virus and Microbiological Special Diagnostics, Statens Serum Institut, Copenhagen, Denmark,Albertsen Lab, Department of Chemistry and Bioscience, Aalborg University, Denmark,Danish Covid-19 Genome Con…
hCoV-19/Denmark/DCGC-12773/2020,betacoronavirus,EPI_ISL_682954,NA,2020-11-09,Europe,Denmark,Nordjylland,NA,Europe,Denmark,Nordjylland,genome,29782,Human,unknown,unknown,NA,B.1.1.153,GR,Department of Virus and Microbiological Special Diagnostics, Statens Serum Institut, Copenhagen, Denmark,Albertsen Lab, Department of Chemistry and Bioscience, Aalborg University, Denmark,Danish Covid-19 Genome Con…
hCoV-19/Denmark/DCGC-12772/2020,betacoronavirus,EPI_ISL_682953,NA,2020-11-09,Europe,Denmark,Syddanmark,NA,Europe,Denmark,Syddanmark,genome,29776,Human,unknown,unknown,NA,B.1.258.11,G,Department of Virus and Microbiological Special Diagnostics, Statens Serum Institut, Copenhagen, Denmark,Albertsen Lab, Department of Chemistry and Bioscience, Aalborg University, Denmark,Danish Covid-19 Genome Conso…
hCoV-19/Denmark/DCGC-12771/2020,betacoronavirus,EPI_ISL_682952,NA,2020-11-09,Europe,Denmark,Hovedstaden,NA,Europe,Denmark,Hovedstaden,genome,29782,Human,unknown,unknown,NA,B.1.221,G,Department of Virus and Microbiological Special Diagnostics, Statens Serum Institut, Copenhagen, Denmark,Albertsen Lab, Department of Chemistry and Bioscience, Aalborg University, Denmark,Danish Covid-19 Genome Consor…
hCoV-19/Denmark/DCGC-12770/2020,betacoronavirus,EPI_ISL_682951,NA,2020-11-09,Europe,Denmark,Syddanmark,NA,Europe,Denmark,Syddanmark,genome,29782,Human,unknown,unknown,NA,B.1.177.21,GV,Department of Virus and Microbiological Special Diagnostics, Statens Serum Institut, Copenhagen, Denmark,Albertsen Lab, Department of Chemistry and Bioscience, Aalborg University, Denmark,Danish Covid-19 Genome Cons…
hCoV-19/Denmark/DCGC-12769/2020,betacoronavirus,EPI_ISL_682950,NA,2020-11-09,Europe,Denmark,Syddanmark,NA,Europe,Denmark,Syddanmark,genome,29782,Human,unknown,unknown,NA,B.1.1.294,GR,Department of Virus and Microbiological Special Diagnostics, Statens Serum Institut, Copenhagen, Denmark,Albertsen Lab, Department of Chemistry and Bioscience, Aalborg University, Denmark,Danish Covid-19 Genome Conso…
hCoV-19/Denmark/DCGC-12768/2020,betacoronavirus,EPI_ISL_682949,NA,2020-11-09,Europe,Denmark,Syddanmark,NA,Europe,Denmark,Syddanmark,genome,29769,Human,unknown,unknown,NA,B.1,GR,Department of Virus and Microbiological Special Diagnostics, Statens Serum Institut, Copenhagen, Denmark,Albertsen Lab, Department of Chemistry and Bioscience, Aalborg University, Denmark,Danish Covid-19 Genome Consortium,…
hCoV-19/Denmark/DCGC-12767/2020,betacoronavirus,EPI_ISL_682948,NA,2020-11-09,Europe,Denmark,Hovedstaden,NA,Europe,Denmark,Hovedstaden,genome,29782,Human,unknown,unknown,NA,AD.1,GR,Department of Virus and Microbiological Special Diagnostics, Statens Serum Institut, Copenhagen, Denmark,Albertsen Lab, Department of Chemistry and Bioscience, Aalborg University, Denmark,Danish Covid-19 Genome Consorti…
hCoV-19/Denmark/DCGC-12766/2020,betacoronavirus,EPI_ISL_682947,NA,2020-11-09,Europe,Denmark,Hovedstaden,NA,Europe,Denmark,Hovedstaden,genome,29782,Human,unknown,unknown,NA,B.1.1,GR,Department of Virus and Microbiological Special Diagnostics, Statens Serum Institut, Copenhagen, Denmark,Albertsen Lab, Department of Chemistry and Bioscience, Aalborg University, Denmark,Danish Covid-19 Genome Consort…
hCoV-19/Denmark/DCGC-12765/2020,betacoronavirus,EPI_ISL_682946,NA,2020-11-09,Europe,Denmark,Hovedstaden,NA,Europe,Denmark,Hovedstaden,genome,29782,Human,unknown,unknown,NA,B.1.177.42,GV,Department of Virus and Microbiological Special Diagnostics, Statens Serum Institut, Copenhagen, Denmark,Albertsen Lab, Department of Chemistry and Bioscience, Aalborg University, Denmark,Danish Covid-19 Genome Co…
hCoV-19/Denmark/DCGC-12764/2020,betacoronavirus,EPI_ISL_682945,NA,2020-11-09,Europe,Denmark,Syddanmark,NA,Europe,Denmark,Syddanmark,genome,29782,Human,unknown,unknown,NA,B.1.221,G,Department of Virus and Microbiological Special Diagnostics, Statens Serum Institut, Copenhagen, Denmark,Albertsen Lab, Department of Chemistry and Bioscience, Aalborg University, Denmark,Danish Covid-19 Genome Consorti…
hCoV-19/Denmark/DCGC-12763/2020,betacoronavirus,EPI_ISL_682944,NA,2020-11-09,Europe,Denmark,Syddanmark,NA,Europe,Denmark,Syddanmark,genome,29782,Human,unknown,unknown,NA,B.1.1.70,GR,Department of Virus and Microbiological Special Diagnostics, Statens Serum Institut, Copenhagen, Denmark,Albertsen Lab, Department of Chemistry and Bioscience, Aalborg University, Denmark,Danish Covid-19 Genome Consor…
hCoV-19/Denmark/DCGC-12762/2020,betacoronavirus,EPI_ISL_682943,NA,2020-11-09,Europe,Denmark,Syddanmark,NA,Europe,Denmark,Syddanmark,genome,29769,Human,unknown,unknown,NA,B.1.1.298,GR,Department of Virus and Microbiological Special Diagnostics, Statens Serum Institut, Copenhagen, Denmark,Albertsen Lab, Department of Chemistry and Bioscience, Aalborg University, Denmark,Danish Covid-19 Genome Conso…
hCoV-19/Denmark/DCGC-12761/2020,betacoronavirus,EPI_ISL_682942,NA,2020-11-09,Europe,Denmark,Syddanmark,NA,Europe,Denmark,Syddanmark,genome,29776,Human,unknown,unknown,NA,B.1.258.11,G,Department of Virus and Microbiological Special Diagnostics, Statens Serum Institut, Copenhagen, Denmark,Albertsen Lab, Department of Chemistry and Bioscience, Aalborg University, Denmark,Danish Covid-19 Genome Conso…
hCoV-19/Denmark/DCGC-12760/2020,betacoronavirus,EPI_ISL_682941,NA,2020-11-09,Europe,Denmark,Syddanmark,NA,Europe,Denmark,Syddanmark,genome,29782,Human,unknown,unknown,NA,B.1.88.1,G,Department of Virus and Microbiological Special Diagnostics, Statens Serum Institut, Copenhagen, Denmark,Albertsen Lab, Department of Chemistry and Bioscience, Aalborg University, Denmark,Danish Covid-19 Genome Consort…
hCoV-19/Denmark/DCGC-12759/2020,betacoronavirus,EPI_ISL_682940,NA,2020-11-09,Europe,Denmark,Syddanmark,NA,Europe,Denmark,Syddanmark,genome,29782,Human,unknown,unknown,NA,B.1.177.21,GV,Department of Virus and Microbiological Special Diagnostics, Statens Serum Institut, Copenhagen, Denmark,Albertsen Lab, Department of Chemistry and Bioscience, Aalborg University, Denmark,Danish Covid-19 Genome Cons…
hCoV-19/Denmark/DCGC-12758/2020,betacoronavirus,EPI_ISL_682939,NA,2020-11-09,Europe,Denmark,Syddanmark,NA,Europe,Denmark,Syddanmark,genome,29781,Human,unknown,unknown,NA,B.1.258,G,Department of Virus and Microbiological Special Diagnostics, Statens Serum Institut, Copenhagen, Denmark,Albertsen Lab, Department of Chemistry and Bioscience, Aalborg University, Denmark,Danish Covid-19 Genome Consorti…
hCoV-19/Denmark/DCGC-12757/2020,betacoronavirus,EPI_ISL_682938,NA,2020-11-09,Europe,Denmark,Syddanmark,NA,Europe,Denmark,Syddanmark,genome,29782,Human,unknown,unknown,NA,B.1.177.21,GV,Department of Virus and Microbiological Special Diagnostics, Statens Serum Institut, Copenhagen, Denmark,Albertsen Lab, Department of Chemistry and Bioscience, Aalborg University, Denmark,Danish Covid-19 Genome Cons…
hCoV-19/Denmark/DCGC-12756/2020,betacoronavirus,EPI_ISL_682937,NA,2020-11-09,Europe,Denmark,Hovedstaden,NA,Europe,Denmark,Hovedstaden,genome,29782,Human,unknown,unknown,NA,B.1.160,GH,Department of Virus and Microbiological Special Diagnostics, Statens Serum Institut, Copenhagen, Denmark,Albertsen Lab, Department of Chemistry and Bioscience, Aalborg University, Denmark,Danish Covid-19 Genome Conso…
hCoV-19/Denmark/DCGC-12755/2020,betacoronavirus,EPI_ISL_682936,NA,2020-11-09,Europe,Denmark,Hovedstaden,NA,Europe,Denmark,Hovedstaden,genome,29782,Human,unknown,unknown,NA,B.1.177.81,GV,Department of Virus and Microbiological Special Diagnostics, Statens Serum Institut, Copenhagen, Denmark,Albertsen Lab, Department of Chemistry and Bioscience, Aalborg University, Denmark,Danish Covid-19 Genome Co…
hCoV-19/Denmark/DCGC-12754/2020,betacoronavirus,EPI_ISL_682935,NA,2020-11-09,Europe,Denmark,Sjaelland,NA,Europe,Denmark,Sjaelland,genome,29782,Human,unknown,unknown,NA,C.30.1,GR,Department of Virus and Microbiological Special Diagnostics, Statens Serum Institut, Copenhagen, Denmark,Albertsen Lab, Department of Chemistry and Bioscience, Aalborg University, Denmark,Danish Covid-19 Genome Consortium…
hCoV-19/Denmark/DCGC-12753/2020,betacoronavirus,EPI_ISL_682934,NA,2020-11-09,Europe,Denmark,Hovedstaden,NA,Europe,Denmark,Hovedstaden,genome,29782,Human,unknown,unknown,NA,B.1.177.21,GV,Department of Virus and Microbiological Special Diagnostics, Statens Serum Institut, Copenhagen, Denmark,Albertsen Lab, Department of Chemistry and Bioscience, Aalborg University, Denmark,Danish Covid-19 Genome Co…
hCoV-19/Denmark/DCGC-12752/2020,betacoronavirus,EPI_ISL_682933,NA,2020-11-09,Europe,Denmark,Syddanmark,NA,Europe,Denmark,Syddanmark,genome,29782,Human,unknown,unknown,NA,C.35,GR,Department of Virus and Microbiological Special Diagnostics, Statens Serum Institut, Copenhagen, Denmark,Albertsen Lab, Department of Chemistry and Bioscience, Aalborg University, Denmark,Danish Covid-19 Genome Consortium…
hCoV-19/Denmark/DCGC-12751/2020,betacoronavirus,EPI_ISL_682932,NA,2020-11-09,Europe,Denmark,Midtjylland,NA,Europe,Denmark,Midtjylland,genome,29766,Human,unknown,unknown,NA,B.1.1.298,GR,Department of Virus and Microbiological Special Diagnostics, Statens Serum Institut, Copenhagen, Denmark,Albertsen Lab, Department of Chemistry and Bioscience, Aalborg University, Denmark,Danish Covid-19 Genome Con…
hCoV-19/Denmark/DCGC-12750/2020,betacoronavirus,EPI_ISL_682931,NA,2020-11-09,Europe,Denmark,Syddanmark,NA,Europe,Denmark,Syddanmark,genome,29782,Human,unknown,unknown,NA,B.1.160,GH,Department of Virus and Microbiological Special Diagnostics, Statens Serum Institut, Copenhagen, Denmark,Albertsen Lab, Department of Chemistry and Bioscience, Aalborg University, Denmark,Danish Covid-19 Genome Consort…
hCoV-19/Denmark/DCGC-12749/2020,betacoronavirus,EPI_ISL_682930,NA,2020-11-09,Europe,Denmark,Nordjylland,NA,Europe,Denmark,Nordjylland,genome,29769,Human,unknown,unknown,NA,B.1.1.298,GR,Department of Virus and Microbiological Special Diagnostics, Statens Serum Institut, Copenhagen, Denmark,Albertsen Lab, Department of Chemistry and Bioscience, Aalborg University, Denmark,Danish Covid-19 Genome Con…
hCoV-19/Denmark/DCGC-12748/2020,betacoronavirus,EPI_ISL_682929,NA,2020-11-16,Europe,Denmark,Sjaelland,NA,Europe,Denmark,Sjaelland,genome,29782,Human,unknown,unknown,NA,B.1.177.21,GV,Department of Virus and Microbiological Special Diagnostics, Statens Serum Institut, Copenhagen, Denmark,Albertsen Lab, Department of Chemistry and Bioscience, Aalborg University, Denmark,Danish Covid-19 Genome Consor…
hCoV-19/Denmark/DCGC-12747/2020,betacoronavirus,EPI_ISL_682928,NA,2020-11-16,Europe,Denmark,Syddanmark,NA,Europe,Denmark,Syddanmark,genome,29782,Human,unknown,unknown,NA,B.1.1,GR,Department of Virus and Microbiological Special Diagnostics, Statens Serum Institut, Copenhagen, Denmark,Albertsen Lab, Department of Chemistry and Bioscience, Aalborg University, Denmark,Danish Covid-19 Genome Consortiu…
hCoV-19/Denmark/DCGC-12746/2020,betacoronavirus,EPI_ISL_682927,NA,2020-11-16,Europe,Denmark,Syddanmark,NA,Europe,Denmark,Syddanmark,genome,29782,Human,unknown,unknown,NA,B.1.177.21,GV,Department of Virus and Microbiological Special Diagnostics, Statens Serum Institut, Copenhagen, Denmark,Albertsen Lab, Department of Chemistry and Bioscience, Aalborg University, Denmark,Danish Covid-19 Genome Cons…
hCoV-19/Denmark/DCGC-12745/2020,betacoronavirus,EPI_ISL_682926,NA,2020-11-16,Europe,Denmark,Syddanmark,NA,Europe,Denmark,Syddanmark,genome,28861,Human,unknown,unknown,NA,B.1.1.298,GR,Department of Virus and Microbiological Special Diagnostics, Statens Serum Institut, Copenhagen, Denmark,Albertsen Lab, Department of Chemistry and Bioscience, Aalborg University, Denmark,Danish Covid-19 Genome Conso…
hCoV-19/Denmark/DCGC-12744/2020,betacoronavirus,EPI_ISL_682925,NA,2020-11-16,Europe,Denmark,Hovedstaden,NA,Europe,Denmark,Hovedstaden,genome,29782,Human,unknown,unknown,NA,B.1.1.377,GR,Department of Virus and Microbiological Special Diagnostics, Statens Serum Institut, Copenhagen, Denmark,Albertsen Lab, Department of Chemistry and Bioscience, Aalborg University, Denmark,Danish Covid-19 Genome Con…
hCoV-19/Denmark/DCGC-12743/2020,betacoronavirus,EPI_ISL_682924,NA,2020-11-16,Europe,Denmark,Nordjylland,NA,Europe,Denmark,Nordjylland,genome,29782,Human,unknown,unknown,NA,B.1.565,G,Department of Virus and Microbiological Special Diagnostics, Statens Serum Institut, Copenhagen, Denmark,Albertsen Lab, Department of Chemistry and Bioscience, Aalborg University, Denmark,Danish Covid-19 Genome Consor…
hCoV-19/Denmark/DCGC-12742/2020,betacoronavirus,EPI_ISL_682923,NA,2020-11-16,Europe,Denmark,Syddanmark,NA,Europe,Denmark,Syddanmark,genome,29782,Human,unknown,unknown,NA,B.1.177.21,GV,Department of Virus and Microbiological Special Diagnostics, Statens Serum Institut, Copenhagen, Denmark,Albertsen Lab, Department of Chemistry and Bioscience, Aalborg University, Denmark,Danish Covid-19 Genome Cons…
hCoV-19/Denmark/DCGC-12741/2020,betacoronavirus,EPI_ISL_682922,NA,2020-11-16,Europe,Denmark,Hovedstaden,NA,Europe,Denmark,Hovedstaden,genome,29782,Human,unknown,unknown,NA,B.1.160,GH,Department of Virus and Microbiological Special Diagnostics, Statens Serum Institut, Copenhagen, Denmark,Albertsen Lab, Department of Chemistry and Bioscience, Aalborg University, Denmark,Danish Covid-19 Genome Conso…
hCoV-19/Denmark/DCGC-12740/2020,betacoronavirus,EPI_ISL_682921,NA,2020-11-16,Europe,Denmark,Hovedstaden,NA,Europe,Denmark,Hovedstaden,genome,29776,Human,unknown,unknown,NA,B.1.258.11,G,Department of Virus and Microbiological Special Diagnostics, Statens Serum Institut, Copenhagen, Denmark,Albertsen Lab, Department of Chemistry and Bioscience, Aalborg University, Denmark,Danish Covid-19 Genome Con…
hCoV-19/Denmark/DCGC-12739/2020,betacoronavirus,EPI_ISL_682920,NA,2020-11-16,Europe,Denmark,Syddanmark,NA,Europe,Denmark,Syddanmark,genome,29782,Human,unknown,unknown,NA,B.1.1.377,GR,Department of Virus and Microbiological Special Diagnostics, Statens Serum Institut, Copenhagen, Denmark,Albertsen Lab, Department of Chemistry and Bioscience, Aalborg University, Denmark,Danish Covid-19 Genome Conso…
hCoV-19/Denmark/DCGC-12738/2020,betacoronavirus,EPI_ISL_682919,NA,2020-11-16,Europe,Denmark,Sjaelland,NA,Europe,Denmark,Sjaelland,genome,29782,Human,unknown,unknown,NA,B.1.258,G,Department of Virus and Microbiological Special Diagnostics, Statens Serum Institut, Copenhagen, Denmark,Albertsen Lab, Department of Chemistry and Bioscience, Aalborg University, Denmark,Danish Covid-19 Genome Consortium…
hCoV-19/Denmark/DCGC-12737/2020,betacoronavirus,EPI_ISL_682918,NA,2020-11-16,Europe,Denmark,Syddanmark,NA,Europe,Denmark,Syddanmark,genome,29769,Human,unknown,unknown,NA,B.1.1.298,GR,Department of Virus and Microbiological Special Diagnostics, Statens Serum Institut, Copenhagen, Denmark,Albertsen Lab, Department of Chemistry and Bioscience, Aalborg University, Denmark,Danish Covid-19 Genome Conso…
hCoV-19/Denmark/DCGC-12736/2020,betacoronavirus,EPI_ISL_682917,NA,2020-11-16,Europe,Denmark,Syddanmark,NA,Europe,Denmark,Syddanmark,genome,29782,Human,unknown,unknown,NA,B.1.177.21,GV,Department of Virus and Microbiological Special Diagnostics, Statens Serum Institut, Copenhagen, Denmark,Albertsen Lab, Department of Chemistry and Bioscience, Aalborg University, Denmark,Danish Covid-19 Genome Cons…
hCoV-19/Denmark/DCGC-12735/2020,betacoronavirus,EPI_ISL_682916,NA,2020-11-16,Europe,Denmark,Syddanmark,NA,Europe,Denmark,Syddanmark,genome,29782,Human,unknown,unknown,NA,B.1.177.60,GV,Department of Virus and Microbiological Special Diagnostics, Statens Serum Institut, Copenhagen, Denmark,Albertsen Lab, Department of Chemistry and Bioscience, Aalborg University, Denmark,Danish Covid-19 Genome Cons…
hCoV-19/Denmark/DCGC-12734/2020,betacoronavirus,EPI_ISL_682915,NA,2020-11-16,Europe,Denmark,Nordjylland,NA,Europe,Denmark,Nordjylland,genome,29769,Human,unknown,unknown,NA,B.1.1.298,GR,Department of Virus and Microbiological Special Diagnostics, Statens Serum Institut, Copenhagen, Denmark,Albertsen Lab, Department of Chemistry and Bioscience, Aalborg University, Denmark,Danish Covid-19 Genome Con…
hCoV-19/Denmark/DCGC-12733/2020,betacoronavirus,EPI_ISL_682914,NA,2020-11-16,Europe,Denmark,Hovedstaden,NA,Europe,Denmark,Hovedstaden,genome,29782,Human,unknown,unknown,NA,B.1.160,GH,Department of Virus and Microbiological Special Diagnostics, Statens Serum Institut, Copenhagen, Denmark,Albertsen Lab, Department of Chemistry and Bioscience, Aalborg University, Denmark,Danish Covid-19 Genome Conso…
hCoV-19/Denmark/DCGC-12732/2020,betacoronavirus,EPI_ISL_682913,NA,2020-11-16,Europe,Denmark,Hovedstaden,NA,Europe,Denmark,Hovedstaden,genome,29776,Human,unknown,unknown,NA,B.1.258,G,Department of Virus and Microbiological Special Diagnostics, Statens Serum Institut, Copenhagen, Denmark,Albertsen Lab, Department of Chemistry and Bioscience, Aalborg University, Denmark,Danish Covid-19 Genome Consor…
hCoV-19/Denmark/DCGC-12731/2020,betacoronavirus,EPI_ISL_682912,NA,2020-11-16,Europe,Denmark,Hovedstaden,NA,Europe,Denmark,Hovedstaden,genome,29769,Human,unknown,unknown,NA,B.1.1.298,GR,Department of Virus and Microbiological Special Diagnostics, Statens Serum Institut, Copenhagen, Denmark,Albertsen Lab, Department of Chemistry and Bioscience, Aalborg University, Denmark,Danish Covid-19 Genome Con…
hCoV-19/Denmark/DCGC-12730/2020,betacoronavirus,EPI_ISL_682911,NA,2020-11-16,Europe,Denmark,Hovedstaden,NA,Europe,Denmark,Hovedstaden,genome,29769,Human,unknown,unknown,NA,B.1.1.298,GR,Department of Virus and Microbiological Special Diagnostics, Statens Serum Institut, Copenhagen, Denmark,Albertsen Lab, Department of Chemistry and Bioscience, Aalborg University, Denmark,Danish Covid-19 Genome Con…
hCoV-19/Denmark/DCGC-12729/2020,betacoronavirus,EPI_ISL_682910,NA,2020-11-16,Europe,Denmark,Syddanmark,NA,Europe,Denmark,Syddanmark,genome,29782,Human,unknown,unknown,NA,B.1.177.82,GV,Department of Virus and Microbiological Special Diagnostics, Statens Serum Institut, Copenhagen, Denmark,Albertsen Lab, Department of Chemistry and Bioscience, Aalborg University, Denmark,Danish Covid-19 Genome Cons…
hCoV-19/Denmark/DCGC-12728/2020,betacoronavirus,EPI_ISL_682909,NA,2020-11-16,Europe,Denmark,Nordjylland,NA,Europe,Denmark,Nordjylland,genome,29302,Human,unknown,unknown,NA,B.1.1.70,GR,Department of Virus and Microbiological Special Diagnostics, Statens Serum Institut, Copenhagen, Denmark,Albertsen Lab, Department of Chemistry and Bioscience, Aalborg University, Denmark,Danish Covid-19 Genome Cons…
hCoV-19/Denmark/DCGC-12727/2020,betacoronavirus,EPI_ISL_682908,NA,2020-11-16,Europe,Denmark,Midtjylland,NA,Europe,Denmark,Midtjylland,genome,29782,Human,unknown,unknown,NA,B.1.127,G,Department of Virus and Microbiological Special Diagnostics, Statens Serum Institut, Copenhagen, Denmark,Albertsen Lab, Department of Chemistry and Bioscience, Aalborg University, Denmark,Danish Covid-19 Genome Consor…
hCoV-19/Denmark/DCGC-12726/2020,betacoronavirus,EPI_ISL_682907,NA,2020-11-16,Europe,Denmark,Nordjylland,NA,Europe,Denmark,Nordjylland,genome,29782,Human,unknown,unknown,NA,B.1.1.39,GR,Department of Virus and Microbiological Special Diagnostics, Statens Serum Institut, Copenhagen, Denmark,Albertsen Lab, Department of Chemistry and Bioscience, Aalborg University, Denmark,Danish Covid-19 Genome Cons…
hCoV-19/Denmark/DCGC-12725/2020,betacoronavirus,EPI_ISL_682906,NA,2020-11-16,Europe,Denmark,Hovedstaden,NA,Europe,Denmark,Hovedstaden,genome,29769,Human,unknown,unknown,NA,B.1.1.298,GR,Department of Virus and Microbiological Special Diagnostics, Statens Serum Institut, Copenhagen, Denmark,Albertsen Lab, Department of Chemistry and Bioscience, Aalborg University, Denmark,Danish Covid-19 Genome Con…
hCoV-19/Denmark/DCGC-12724/2020,betacoronavirus,EPI_ISL_682905,NA,2020-11-16,Europe,Denmark,Hovedstaden,NA,Europe,Denmark,Hovedstaden,genome,29776,Human,unknown,unknown,NA,B.1.258,G,Department of Virus and Microbiological Special Diagnostics, Statens Serum Institut, Copenhagen, Denmark,Albertsen Lab, Department of Chemistry and Bioscience, Aalborg University, Denmark,Danish Covid-19 Genome Consor…
hCoV-19/Denmark/DCGC-12723/2020,betacoronavirus,EPI_ISL_682904,NA,2020-11-16,Europe,Denmark,Hovedstaden,NA,Europe,Denmark,Hovedstaden,genome,29776,Human,unknown,unknown,NA,B.1.258.11,G,Department of Virus and Microbiological Special Diagnostics, Statens Serum Institut, Copenhagen, Denmark,Albertsen Lab, Department of Chemistry and Bioscience, Aalborg University, Denmark,Danish Covid-19 Genome Con…
hCoV-19/Denmark/DCGC-12722/2020,betacoronavirus,EPI_ISL_682903,NA,2020-11-16,Europe,Denmark,Hovedstaden,NA,Europe,Denmark,Hovedstaden,genome,29782,Human,unknown,unknown,NA,B.1.160,GH,Department of Virus and Microbiological Special Diagnostics, Statens Serum Institut, Copenhagen, Denmark,Albertsen Lab, Department of Chemistry and Bioscience, Aalborg University, Denmark,Danish Covid-19 Genome Conso…
hCoV-19/Denmark/DCGC-12721/2020,betacoronavirus,EPI_ISL_682902,NA,2020-11-16,Europe,Denmark,Syddanmark,NA,Europe,Denmark,Syddanmark,genome,29782,Human,unknown,unknown,NA,B.1.177.21,GV,Department of Virus and Microbiological Special Diagnostics, Statens Serum Institut, Copenhagen, Denmark,Albertsen Lab, Department of Chemistry and Bioscience, Aalborg University, Denmark,Danish Covid-19 Genome Cons…
hCoV-19/Denmark/DCGC-12720/2020,betacoronavirus,EPI_ISL_682901,NA,2020-11-16,Europe,Denmark,Sjaelland,NA,Europe,Denmark,Sjaelland,genome,29782,Human,unknown,unknown,NA,B.1,GH,Department of Virus and Microbiological Special Diagnostics, Statens Serum Institut, Copenhagen, Denmark,Albertsen Lab, Department of Chemistry and Bioscience, Aalborg University, Denmark,Danish Covid-19 Genome Consortium,ht…
hCoV-19/Denmark/DCGC-12719/2020,betacoronavirus,EPI_ISL_682900,NA,2020-11-16,Europe,Denmark,Hovedstaden,NA,Europe,Denmark,Hovedstaden,genome,29782,Human,unknown,unknown,NA,B.1.160,GH,Department of Virus and Microbiological Special Diagnostics, Statens Serum Institut, Copenhagen, Denmark,Albertsen Lab, Department of Chemistry and Bioscience, Aalborg University, Denmark,Danish Covid-19 Genome Conso…
hCoV-19/Denmark/DCGC-12718/2020,betacoronavirus,EPI_ISL_682899,NA,2020-11-16,Europe,Denmark,Syddanmark,NA,Europe,Denmark,Syddanmark,genome,29782,Human,unknown,unknown,NA,B.1.1.70,GR,Department of Virus and Microbiological Special Diagnostics, Statens Serum Institut, Copenhagen, Denmark,Albertsen Lab, Department of Chemistry and Bioscience, Aalborg University, Denmark,Danish Covid-19 Genome Consor…
hCoV-19/Denmark/DCGC-12717/2020,betacoronavirus,EPI_ISL_682898,NA,2020-11-16,Europe,Denmark,Syddanmark,NA,Europe,Denmark,Syddanmark,genome,29782,Human,unknown,unknown,NA,B.1.177.21,GV,Department of Virus and Microbiological Special Diagnostics, Statens Serum Institut, Copenhagen, Denmark,Albertsen Lab, Department of Chemistry and Bioscience, Aalborg University, Denmark,Danish Covid-19 Genome Cons…
hCoV-19/Denmark/DCGC-12716/2020,betacoronavirus,EPI_ISL_682897,NA,2020-11-16,Europe,Denmark,Syddanmark,NA,Europe,Denmark,Syddanmark,genome,29782,Human,unknown,unknown,NA,B.1.1.377,GR,Department of Virus and Microbiological Special Diagnostics, Statens Serum Institut, Copenhagen, Denmark,Albertsen Lab, Department of Chemistry and Bioscience, Aalborg University, Denmark,Danish Covid-19 Genome Conso…
hCoV-19/Denmark/DCGC-12715/2020,betacoronavirus,EPI_ISL_682896,NA,2020-11-16,Europe,Denmark,Hovedstaden,NA,Europe,Denmark,Hovedstaden,genome,29779,Human,unknown,unknown,NA,B.1.177.21,GV,Department of Virus and Microbiological Special Diagnostics, Statens Serum Institut, Copenhagen, Denmark,Albertsen Lab, Department of Chemistry and Bioscience, Aalborg University, Denmark,Danish Covid-19 Genome Co…
hCoV-19/Denmark/DCGC-12714/2020,betacoronavirus,EPI_ISL_682895,NA,2020-11-16,Europe,Denmark,Hovedstaden,NA,Europe,Denmark,Hovedstaden,genome,29779,Human,unknown,unknown,NA,B.1.177.21,GV,Department of Virus and Microbiological Special Diagnostics, Statens Serum Institut, Copenhagen, Denmark,Albertsen Lab, Department of Chemistry and Bioscience, Aalborg University, Denmark,Danish Covid-19 Genome Co…
hCoV-19/Denmark/DCGC-12713/2020,betacoronavirus,EPI_ISL_682894,NA,2020-11-16,Europe,Denmark,Hovedstaden,NA,Europe,Denmark,Hovedstaden,genome,29776,Human,unknown,unknown,NA,B.1.258.17,G,Department of Virus and Microbiological Special Diagnostics, Statens Serum Institut, Copenhagen, Denmark,Albertsen Lab, Department of Chemistry and Bioscience, Aalborg University, Denmark,Danish Covid-19 Genome Con…
hCoV-19/Denmark/DCGC-12712/2020,betacoronavirus,EPI_ISL_682893,NA,2020-11-16,Europe,Denmark,Sjaelland,NA,Europe,Denmark,Sjaelland,genome,29782,Human,unknown,unknown,NA,B.1.1.153,GR,Department of Virus and Microbiological Special Diagnostics, Statens Serum Institut, Copenhagen, Denmark,Albertsen Lab, Department of Chemistry and Bioscience, Aalborg University, Denmark,Danish Covid-19 Genome Consort…
hCoV-19/Denmark/DCGC-12711/2020,betacoronavirus,EPI_ISL_682892,NA,2020-11-16,Europe,Denmark,Nordjylland,NA,Europe,Denmark,Nordjylland,genome,29782,Human,unknown,unknown,NA,B.1.1.153,GR,Department of Virus and Microbiological Special Diagnostics, Statens Serum Institut, Copenhagen, Denmark,Albertsen Lab, Department of Chemistry and Bioscience, Aalborg University, Denmark,Danish Covid-19 Genome Con…
hCoV-19/Denmark/DCGC-12710/2020,betacoronavirus,EPI_ISL_682891,NA,2020-11-16,Europe,Denmark,Sjaelland,NA,Europe,Denmark,Sjaelland,genome,29302,Human,unknown,unknown,NA,C.30.1,GR,Department of Virus and Microbiological Special Diagnostics, Statens Serum Institut, Copenhagen, Denmark,Albertsen Lab, Department of Chemistry and Bioscience, Aalborg University, Denmark,Danish Covid-19 Genome Consortium…
hCoV-19/Denmark/DCGC-12709/2020,betacoronavirus,EPI_ISL_682890,NA,2020-11-16,Europe,Denmark,Hovedstaden,NA,Europe,Denmark,Hovedstaden,genome,29782,Human,unknown,unknown,NA,B.1.177.21,GV,Department of Virus and Microbiological Special Diagnostics, Statens Serum Institut, Copenhagen, Denmark,Albertsen Lab, Department of Chemistry and Bioscience, Aalborg University, Denmark,Danish Covid-19 Genome Co…
hCoV-19/Denmark/DCGC-12708/2020,betacoronavirus,EPI_ISL_682889,NA,2020-11-16,Europe,Denmark,,NA,Europe,Denmark,,genome,29782,Human,unknown,unknown,NA,B.1.177.21,GV,Department of Virus and Microbiological Special Diagnostics, Statens Serum Institut, Copenhagen, Denmark,Albertsen Lab, Department of Chemistry and Bioscience, Aalborg University, Denmark,Danish Covid-19 Genome Consortium,https://www.g…
hCoV-19/Denmark/DCGC-12707/2020,betacoronavirus,EPI_ISL_682888,NA,2020-11-16,Europe,Denmark,Nordjylland,NA,Europe,Denmark,Nordjylland,genome,29769,Human,unknown,unknown,NA,B.1.1.298,GR,Department of Virus and Microbiological Special Diagnostics, Statens Serum Institut, Copenhagen, Denmark,Albertsen Lab, Department of Chemistry and Bioscience, Aalborg University, Denmark,Danish Covid-19 Genome Con…
hCoV-19/Denmark/DCGC-12706/2020,betacoronavirus,EPI_ISL_682887,NA,2020-11-16,Europe,Denmark,Sjaelland,NA,Europe,Denmark,Sjaelland,genome,29782,Human,unknown,unknown,NA,C.30.1,GR,Department of Virus and Microbiological Special Diagnostics, Statens Serum Institut, Copenhagen, Denmark,Albertsen Lab, Department of Chemistry and Bioscience, Aalborg University, Denmark,Danish Covid-19 Genome Consortium…
hCoV-19/Denmark/DCGC-12705/2020,betacoronavirus,EPI_ISL_682886,NA,2020-11-16,Europe,Denmark,Midtjylland,NA,Europe,Denmark,Midtjylland,genome,29782,Human,unknown,unknown,NA,B.1.160,GH,Department of Virus and Microbiological Special Diagnostics, Statens Serum Institut, Copenhagen, Denmark,Albertsen Lab, Department of Chemistry and Bioscience, Aalborg University, Denmark,Danish Covid-19 Genome Conso…
hCoV-19/Denmark/DCGC-12704/2020,betacoronavirus,EPI_ISL_682885,NA,2020-11-16,Europe,Denmark,Syddanmark,NA,Europe,Denmark,Syddanmark,genome,29782,Human,unknown,unknown,NA,C.30.1,GR,Department of Virus and Microbiological Special Diagnostics, Statens Serum Institut, Copenhagen, Denmark,Albertsen Lab, Department of Chemistry and Bioscience, Aalborg University, Denmark,Danish Covid-19 Genome Consorti…
hCoV-19/Denmark/DCGC-12703/2020,betacoronavirus,EPI_ISL_682884,NA,2020-11-16,Europe,Denmark,Hovedstaden,NA,Europe,Denmark,Hovedstaden,genome,29782,Human,unknown,unknown,NA,B.1.177.21,GV,Department of Virus and Microbiological Special Diagnostics, Statens Serum Institut, Copenhagen, Denmark,Albertsen Lab, Department of Chemistry and Bioscience, Aalborg University, Denmark,Danish Covid-19 Genome Co…
hCoV-19/Denmark/DCGC-12702/2020,betacoronavirus,EPI_ISL_682883,NA,2020-11-16,Europe,Denmark,Syddanmark,NA,Europe,Denmark,Syddanmark,genome,29782,Human,unknown,unknown,NA,B.1.160,GH,Department of Virus and Microbiological Special Diagnostics, Statens Serum Institut, Copenhagen, Denmark,Albertsen Lab, Department of Chemistry and Bioscience, Aalborg University, Denmark,Danish Covid-19 Genome Consort…
hCoV-19/Denmark/DCGC-12701/2020,betacoronavirus,EPI_ISL_682882,NA,2020-11-16,Europe,Denmark,Syddanmark,NA,Europe,Denmark,Syddanmark,genome,29782,Human,unknown,unknown,NA,B.1.177.35,GV,Department of Virus and Microbiological Special Diagnostics, Statens Serum Institut, Copenhagen, Denmark,Albertsen Lab, Department of Chemistry and Bioscience, Aalborg University, Denmark,Danish Covid-19 Genome Cons…
hCoV-19/Denmark/DCGC-12700/2020,betacoronavirus,EPI_ISL_682881,NA,2020-11-16,Europe,Denmark,Syddanmark,NA,Europe,Denmark,Syddanmark,genome,29776,Human,unknown,unknown,NA,B.1.1,GR,Department of Virus and Microbiological Special Diagnostics, Statens Serum Institut, Copenhagen, Denmark,Albertsen Lab, Department of Chemistry and Bioscience, Aalborg University, Denmark,Danish Covid-19 Genome Consortiu…
hCoV-19/Denmark/DCGC-12699/2020,betacoronavirus,EPI_ISL_682880,NA,2020-11-16,Europe,Denmark,Syddanmark,NA,Europe,Denmark,Syddanmark,genome,29782,Human,unknown,unknown,NA,B.1.1.70,GR,Department of Virus and Microbiological Special Diagnostics, Statens Serum Institut, Copenhagen, Denmark,Albertsen Lab, Department of Chemistry and Bioscience, Aalborg University, Denmark,Danish Covid-19 Genome Consor…
hCoV-19/Denmark/DCGC-12698/2020,betacoronavirus,EPI_ISL_682879,NA,2020-11-16,Europe,Denmark,Syddanmark,NA,Europe,Denmark,Syddanmark,genome,29781,Human,unknown,unknown,NA,B.1.160,GH,Department of Virus and Microbiological Special Diagnostics, Statens Serum Institut, Copenhagen, Denmark,Albertsen Lab, Department of Chemistry and Bioscience, Aalborg University, Denmark,Danish Covid-19 Genome Consort…
hCoV-19/Denmark/DCGC-12697/2020,betacoronavirus,EPI_ISL_682878,NA,2020-11-16,Europe,Denmark,Syddanmark,NA,Europe,Denmark,Syddanmark,genome,29782,Human,unknown,unknown,NA,C.30.1,GR,Department of Virus and Microbiological Special Diagnostics, Statens Serum Institut, Copenhagen, Denmark,Albertsen Lab, Department of Chemistry and Bioscience, Aalborg University, Denmark,Danish Covid-19 Genome Consorti…
hCoV-19/Denmark/DCGC-12696/2020,betacoronavirus,EPI_ISL_682877,NA,2020-11-16,Europe,Denmark,Nordjylland,NA,Europe,Denmark,Nordjylland,genome,29302,Human,unknown,unknown,NA,B.1.1.153,GR,Department of Virus and Microbiological Special Diagnostics, Statens Serum Institut, Copenhagen, Denmark,Albertsen Lab, Department of Chemistry and Bioscience, Aalborg University, Denmark,Danish Covid-19 Genome Con…
hCoV-19/Denmark/DCGC-12695/2020,betacoronavirus,EPI_ISL_682876,NA,2020-11-16,Europe,Denmark,Syddanmark,NA,Europe,Denmark,Syddanmark,genome,29782,Human,unknown,unknown,NA,AD.1,GR,Department of Virus and Microbiological Special Diagnostics, Statens Serum Institut, Copenhagen, Denmark,Albertsen Lab, Department of Chemistry and Bioscience, Aalborg University, Denmark,Danish Covid-19 Genome Consortium…
hCoV-19/Denmark/DCGC-12694/2020,betacoronavirus,EPI_ISL_682875,NA,2020-11-16,Europe,Denmark,Syddanmark,NA,Europe,Denmark,Syddanmark,genome,29782,Human,unknown,unknown,NA,B.1.565,G,Department of Virus and Microbiological Special Diagnostics, Statens Serum Institut, Copenhagen, Denmark,Albertsen Lab, Department of Chemistry and Bioscience, Aalborg University, Denmark,Danish Covid-19 Genome Consorti…
hCoV-19/Denmark/DCGC-12693/2020,betacoronavirus,EPI_ISL_682874,NA,2020-11-16,Europe,Denmark,Nordjylland,NA,Europe,Denmark,Nordjylland,genome,29782,Human,unknown,unknown,NA,B.1.88.1,G,Department of Virus and Microbiological Special Diagnostics, Statens Serum Institut, Copenhagen, Denmark,Albertsen Lab, Department of Chemistry and Bioscience, Aalborg University, Denmark,Danish Covid-19 Genome Conso…
hCoV-19/Denmark/DCGC-12692/2020,betacoronavirus,EPI_ISL_682873,NA,2020-11-16,Europe,Denmark,Nordjylland,NA,Europe,Denmark,Nordjylland,genome,29768,Human,unknown,unknown,NA,B.1.1.294,GR,Department of Virus and Microbiological Special Diagnostics, Statens Serum Institut, Copenhagen, Denmark,Albertsen Lab, Department of Chemistry and Bioscience, Aalborg University, Denmark,Danish Covid-19 Genome Con…
hCoV-19/Denmark/DCGC-12691/2020,betacoronavirus,EPI_ISL_682872,NA,2020-11-16,Europe,Denmark,Nordjylland,NA,Europe,Denmark,Nordjylland,genome,29782,Human,unknown,unknown,NA,B.1.536,G,Department of Virus and Microbiological Special Diagnostics, Statens Serum Institut, Copenhagen, Denmark,Albertsen Lab, Department of Chemistry and Bioscience, Aalborg University, Denmark,Danish Covid-19 Genome Consor…
hCoV-19/Denmark/DCGC-12690/2020,betacoronavirus,EPI_ISL_682871,NA,2020-11-16,Europe,Denmark,Syddanmark,NA,Europe,Denmark,Syddanmark,genome,29782,Human,unknown,unknown,NA,B.1.160,GH,Department of Virus and Microbiological Special Diagnostics, Statens Serum Institut, Copenhagen, Denmark,Albertsen Lab, Department of Chemistry and Bioscience, Aalborg University, Denmark,Danish Covid-19 Genome Consort…
hCoV-19/Denmark/DCGC-12689/2020,betacoronavirus,EPI_ISL_682870,NA,2020-11-16,Europe,Denmark,Syddanmark,NA,Europe,Denmark,Syddanmark,genome,29782,Human,unknown,unknown,NA,B.1.1.70,GR,Department of Virus and Microbiological Special Diagnostics, Statens Serum Institut, Copenhagen, Denmark,Albertsen Lab, Department of Chemistry and Bioscience, Aalborg University, Denmark,Danish Covid-19 Genome Consor…
hCoV-19/Denmark/DCGC-12688/2020,betacoronavirus,EPI_ISL_682869,NA,2020-11-16,Europe,Denmark,Sjaelland,NA,Europe,Denmark,Sjaelland,genome,29782,Human,unknown,unknown,NA,B.1.1.70,GR,Department of Virus and Microbiological Special Diagnostics, Statens Serum Institut, Copenhagen, Denmark,Albertsen Lab, Department of Chemistry and Bioscience, Aalborg University, Denmark,Danish Covid-19 Genome Consorti…
hCoV-19/Denmark/DCGC-12687/2020,betacoronavirus,EPI_ISL_682868,NA,2020-11-16,Europe,Denmark,Hovedstaden,NA,Europe,Denmark,Hovedstaden,genome,29782,Human,unknown,unknown,NA,B.1.177.21,GV,Department of Virus and Microbiological Special Diagnostics, Statens Serum Institut, Copenhagen, Denmark,Albertsen Lab, Department of Chemistry and Bioscience, Aalborg University, Denmark,Danish Covid-19 Genome Co…
hCoV-19/Denmark/DCGC-12686/2020,betacoronavirus,EPI_ISL_682867,NA,2020-11-16,Europe,Denmark,Syddanmark,NA,Europe,Denmark,Syddanmark,genome,29782,Human,unknown,unknown,NA,B.1.177.12,GV,Department of Virus and Microbiological Special Diagnostics, Statens Serum Institut, Copenhagen, Denmark,Albertsen Lab, Department of Chemistry and Bioscience, Aalborg University, Denmark,Danish Covid-19 Genome Cons…
hCoV-19/Denmark/DCGC-12685/2020,betacoronavirus,EPI_ISL_682866,NA,2020-11-16,Europe,Denmark,Syddanmark,NA,Europe,Denmark,Syddanmark,genome,29776,Human,unknown,unknown,NA,B.1.258.11,G,Department of Virus and Microbiological Special Diagnostics, Statens Serum Institut, Copenhagen, Denmark,Albertsen Lab, Department of Chemistry and Bioscience, Aalborg University, Denmark,Danish Covid-19 Genome Conso…
hCoV-19/Denmark/DCGC-12684/2020,betacoronavirus,EPI_ISL_682865,NA,2020-11-16,Europe,Denmark,Hovedstaden,NA,Europe,Denmark,Hovedstaden,genome,29776,Human,unknown,unknown,NA,B.1.258.11,G,Department of Virus and Microbiological Special Diagnostics, Statens Serum Institut, Copenhagen, Denmark,Albertsen Lab, Department of Chemistry and Bioscience, Aalborg University, Denmark,Danish Covid-19 Genome Con…
hCoV-19/Denmark/DCGC-12683/2020,betacoronavirus,EPI_ISL_682864,NA,2020-11-16,Europe,Denmark,Sjaelland,NA,Europe,Denmark,Sjaelland,genome,29782,Human,unknown,unknown,NA,B.1.9.5,GH,Department of Virus and Microbiological Special Diagnostics, Statens Serum Institut, Copenhagen, Denmark,Albertsen Lab, Department of Chemistry and Bioscience, Aalborg University, Denmark,Danish Covid-19 Genome Consortiu…
hCoV-19/Denmark/DCGC-12682/2020,betacoronavirus,EPI_ISL_682863,NA,2020-11-16,Europe,Denmark,Syddanmark,NA,Europe,Denmark,Syddanmark,genome,29782,Human,unknown,unknown,NA,B.1.565,G,Department of Virus and Microbiological Special Diagnostics, Statens Serum Institut, Copenhagen, Denmark,Albertsen Lab, Department of Chemistry and Bioscience, Aalborg University, Denmark,Danish Covid-19 Genome Consorti…
hCoV-19/Denmark/DCGC-12681/2020,betacoronavirus,EPI_ISL_682862,NA,2020-11-16,Europe,Denmark,Syddanmark,NA,Europe,Denmark,Syddanmark,genome,29782,Human,unknown,unknown,NA,B.1.177.21,GV,Department of Virus and Microbiological Special Diagnostics, Statens Serum Institut, Copenhagen, Denmark,Albertsen Lab, Department of Chemistry and Bioscience, Aalborg University, Denmark,Danish Covid-19 Genome Cons…
hCoV-19/Denmark/DCGC-12680/2020,betacoronavirus,EPI_ISL_682861,NA,2020-11-16,Europe,Denmark,Syddanmark,NA,Europe,Denmark,Syddanmark,genome,29781,Human,unknown,unknown,NA,B.1.160,GH,Department of Virus and Microbiological Special Diagnostics, Statens Serum Institut, Copenhagen, Denmark,Albertsen Lab, Department of Chemistry and Bioscience, Aalborg University, Denmark,Danish Covid-19 Genome Consort…
hCoV-19/Denmark/DCGC-12679/2020,betacoronavirus,EPI_ISL_682860,NA,2020-11-16,Europe,Denmark,Syddanmark,NA,Europe,Denmark,Syddanmark,genome,29302,Human,unknown,unknown,NA,C.30.1,GR,Department of Virus and Microbiological Special Diagnostics, Statens Serum Institut, Copenhagen, Denmark,Albertsen Lab, Department of Chemistry and Bioscience, Aalborg University, Denmark,Danish Covid-19 Genome Consorti…
hCoV-19/Denmark/DCGC-12678/2020,betacoronavirus,EPI_ISL_682859,NA,2020-11-16,Europe,Denmark,Syddanmark,NA,Europe,Denmark,Syddanmark,genome,29782,Human,unknown,unknown,NA,B.1.221,G,Department of Virus and Microbiological Special Diagnostics, Statens Serum Institut, Copenhagen, Denmark,Albertsen Lab, Department of Chemistry and Bioscience, Aalborg University, Denmark,Danish Covid-19 Genome Consorti…
hCoV-19/Denmark/DCGC-12677/2020,betacoronavirus,EPI_ISL_682858,NA,2020-11-16,Europe,Denmark,Hovedstaden,NA,Europe,Denmark,Hovedstaden,genome,29782,Human,unknown,unknown,NA,B.1.160,GH,Department of Virus and Microbiological Special Diagnostics, Statens Serum Institut, Copenhagen, Denmark,Albertsen Lab, Department of Chemistry and Bioscience, Aalborg University, Denmark,Danish Covid-19 Genome Conso…
hCoV-19/Denmark/DCGC-12676/2020,betacoronavirus,EPI_ISL_682857,NA,2020-11-16,Europe,Denmark,Syddanmark,NA,Europe,Denmark,Syddanmark,genome,29782,Human,unknown,unknown,NA,B.1.160.17,GH,Department of Virus and Microbiological Special Diagnostics, Statens Serum Institut, Copenhagen, Denmark,Albertsen Lab, Department of Chemistry and Bioscience, Aalborg University, Denmark,Danish Covid-19 Genome Cons…
hCoV-19/Denmark/DCGC-12675/2020,betacoronavirus,EPI_ISL_682856,NA,2020-11-16,Europe,Denmark,Hovedstaden,NA,Europe,Denmark,Hovedstaden,genome,29782,Human,unknown,unknown,NA,B.1.160,GH,Department of Virus and Microbiological Special Diagnostics, Statens Serum Institut, Copenhagen, Denmark,Albertsen Lab, Department of Chemistry and Bioscience, Aalborg University, Denmark,Danish Covid-19 Genome Conso…
hCoV-19/Denmark/DCGC-12674/2020,betacoronavirus,EPI_ISL_682855,NA,2020-11-16,Europe,Denmark,Syddanmark,NA,Europe,Denmark,Syddanmark,genome,29782,Human,unknown,unknown,NA,B.1.1.153,GR,Department of Virus and Microbiological Special Diagnostics, Statens Serum Institut, Copenhagen, Denmark,Albertsen Lab, Department of Chemistry and Bioscience, Aalborg University, Denmark,Danish Covid-19 Genome Conso…
hCoV-19/Denmark/DCGC-12673/2020,betacoronavirus,EPI_ISL_682854,NA,2020-11-16,Europe,Denmark,Syddanmark,NA,Europe,Denmark,Syddanmark,genome,29782,Human,unknown,unknown,NA,C.30.1,GR,Department of Virus and Microbiological Special Diagnostics, Statens Serum Institut, Copenhagen, Denmark,Albertsen Lab, Department of Chemistry and Bioscience, Aalborg University, Denmark,Danish Covid-19 Genome Consorti…
hCoV-19/Denmark/DCGC-12672/2020,betacoronavirus,EPI_ISL_682853,NA,2020-11-16,Europe,Denmark,Syddanmark,NA,Europe,Denmark,Syddanmark,genome,29782,Human,unknown,unknown,NA,B.1.160.17,GH,Department of Virus and Microbiological Special Diagnostics, Statens Serum Institut, Copenhagen, Denmark,Albertsen Lab, Department of Chemistry and Bioscience, Aalborg University, Denmark,Danish Covid-19 Genome Cons…
hCoV-19/Denmark/DCGC-12671/2020,betacoronavirus,EPI_ISL_682852,NA,2020-11-16,Europe,Denmark,Syddanmark,NA,Europe,Denmark,Syddanmark,genome,29782,Human,unknown,unknown,NA,B.1.177.21,GV,Department of Virus and Microbiological Special Diagnostics, Statens Serum Institut, Copenhagen, Denmark,Albertsen Lab, Department of Chemistry and Bioscience, Aalborg University, Denmark,Danish Covid-19 Genome Cons…
hCoV-19/Denmark/DCGC-12670/2020,betacoronavirus,EPI_ISL_682851,NA,2020-11-16,Europe,Denmark,Syddanmark,NA,Europe,Denmark,Syddanmark,genome,29782,Human,unknown,unknown,NA,B.1.177.42,GV,Department of Virus and Microbiological Special Diagnostics, Statens Serum Institut, Copenhagen, Denmark,Albertsen Lab, Department of Chemistry and Bioscience, Aalborg University, Denmark,Danish Covid-19 Genome Cons…
hCoV-19/Denmark/DCGC-12669/2020,betacoronavirus,EPI_ISL_682850,NA,2020-11-16,Europe,Denmark,Syddanmark,NA,Europe,Denmark,Syddanmark,genome,29782,Human,unknown,unknown,NA,B.1.1.302,GR,Department of Virus and Microbiological Special Diagnostics, Statens Serum Institut, Copenhagen, Denmark,Albertsen Lab, Department of Chemistry and Bioscience, Aalborg University, Denmark,Danish Covid-19 Genome Conso…
hCoV-19/Denmark/DCGC-12668/2020,betacoronavirus,EPI_ISL_682849,NA,2020-11-16,Europe,Denmark,Syddanmark,NA,Europe,Denmark,Syddanmark,genome,29776,Human,unknown,unknown,NA,B.1.258.11,G,Department of Virus and Microbiological Special Diagnostics, Statens Serum Institut, Copenhagen, Denmark,Albertsen Lab, Department of Chemistry and Bioscience, Aalborg University, Denmark,Danish Covid-19 Genome Conso…
hCoV-19/Denmark/DCGC-12667/2020,betacoronavirus,EPI_ISL_682848,NA,2020-11-16,Europe,Denmark,Nordjylland,NA,Europe,Denmark,Nordjylland,genome,29782,Human,unknown,unknown,NA,B.1.221,G,Department of Virus and Microbiological Special Diagnostics, Statens Serum Institut, Copenhagen, Denmark,Albertsen Lab, Department of Chemistry and Bioscience, Aalborg University, Denmark,Danish Covid-19 Genome Consor…
hCoV-19/Denmark/DCGC-12666/2020,betacoronavirus,EPI_ISL_682847,NA,2020-11-16,Europe,Denmark,Hovedstaden,NA,Europe,Denmark,Hovedstaden,genome,29782,Human,unknown,unknown,NA,B.1.177.21,GV,Department of Virus and Microbiological Special Diagnostics, Statens Serum Institut, Copenhagen, Denmark,Albertsen Lab, Department of Chemistry and Bioscience, Aalborg University, Denmark,Danish Covid-19 Genome Co…
hCoV-19/Denmark/DCGC-12665/2020,betacoronavirus,EPI_ISL_682846,NA,2020-11-16,Europe,Denmark,Hovedstaden,NA,Europe,Denmark,Hovedstaden,genome,29782,Human,unknown,unknown,NA,B.1.398,G,Department of Virus and Microbiological Special Diagnostics, Statens Serum Institut, Copenhagen, Denmark,Albertsen Lab, Department of Chemistry and Bioscience, Aalborg University, Denmark,Danish Covid-19 Genome Consor…
hCoV-19/Denmark/DCGC-12664/2020,betacoronavirus,EPI_ISL_682845,NA,2020-11-16,Europe,Denmark,Syddanmark,NA,Europe,Denmark,Syddanmark,genome,29782,Human,unknown,unknown,NA,B.1.160,GH,Department of Virus and Microbiological Special Diagnostics, Statens Serum Institut, Copenhagen, Denmark,Albertsen Lab, Department of Chemistry and Bioscience, Aalborg University, Denmark,Danish Covid-19 Genome Consort…
hCoV-19/Denmark/DCGC-12663/2020,betacoronavirus,EPI_ISL_682844,NA,2020-11-16,Europe,Denmark,Syddanmark,NA,Europe,Denmark,Syddanmark,genome,29782,Human,unknown,unknown,NA,B.1.536,G,Department of Virus and Microbiological Special Diagnostics, Statens Serum Institut, Copenhagen, Denmark,Albertsen Lab, Department of Chemistry and Bioscience, Aalborg University, Denmark,Danish Covid-19 Genome Consorti…
hCoV-19/Denmark/DCGC-12662/2020,betacoronavirus,EPI_ISL_682843,NA,2020-11-16,Europe,Denmark,Midtjylland,NA,Europe,Denmark,Midtjylland,genome,29768,Human,unknown,unknown,NA,B.1.1.298,GR,Department of Virus and Microbiological Special Diagnostics, Statens Serum Institut, Copenhagen, Denmark,Albertsen Lab, Department of Chemistry and Bioscience, Aalborg University, Denmark,Danish Covid-19 Genome Con…
hCoV-19/Denmark/DCGC-12661/2020,betacoronavirus,EPI_ISL_682842,NA,2020-11-16,Europe,Denmark,Midtjylland,NA,Europe,Denmark,Midtjylland,genome,29769,Human,unknown,unknown,NA,B.1.1.298,GR,Department of Virus and Microbiological Special Diagnostics, Statens Serum Institut, Copenhagen, Denmark,Albertsen Lab, Department of Chemistry and Bioscience, Aalborg University, Denmark,Danish Covid-19 Genome Con…
hCoV-19/Denmark/DCGC-12660/2020,betacoronavirus,EPI_ISL_682841,NA,2020-11-16,Europe,Denmark,Midtjylland,NA,Europe,Denmark,Midtjylland,genome,29782,Human,unknown,unknown,NA,B.1.221.3,G,Department of Virus and Microbiological Special Diagnostics, Statens Serum Institut, Copenhagen, Denmark,Albertsen Lab, Department of Chemistry and Bioscience, Aalborg University, Denmark,Danish Covid-19 Genome Cons…
hCoV-19/Denmark/DCGC-12659/2020,betacoronavirus,EPI_ISL_682840,NA,2020-11-16,Europe,Denmark,Hovedstaden,NA,Europe,Denmark,Hovedstaden,genome,29782,Human,unknown,unknown,NA,B.1.221,G,Department of Virus and Microbiological Special Diagnostics, Statens Serum Institut, Copenhagen, Denmark,Albertsen Lab, Department of Chemistry and Bioscience, Aalborg University, Denmark,Danish Covid-19 Genome Consor…
hCoV-19/Denmark/DCGC-12658/2020,betacoronavirus,EPI_ISL_682839,NA,2020-11-16,Europe,Denmark,Midtjylland,NA,Europe,Denmark,Midtjylland,genome,29769,Human,unknown,unknown,NA,B.1.1.298,GR,Department of Virus and Microbiological Special Diagnostics, Statens Serum Institut, Copenhagen, Denmark,Albertsen Lab, Department of Chemistry and Bioscience, Aalborg University, Denmark,Danish Covid-19 Genome Con…
hCoV-19/Denmark/DCGC-12657/2020,betacoronavirus,EPI_ISL_682838,NA,2020-11-16,Europe,Denmark,Syddanmark,NA,Europe,Denmark,Syddanmark,genome,29782,Human,unknown,unknown,NA,B.1.1.294,GR,Department of Virus and Microbiological Special Diagnostics, Statens Serum Institut, Copenhagen, Denmark,Albertsen Lab, Department of Chemistry and Bioscience, Aalborg University, Denmark,Danish Covid-19 Genome Conso…
hCoV-19/Denmark/DCGC-12656/2020,betacoronavirus,EPI_ISL_682837,NA,2020-11-16,Europe,Denmark,Syddanmark,NA,Europe,Denmark,Syddanmark,genome,29781,Human,unknown,unknown,NA,B.1.160.8,GH,Department of Virus and Microbiological Special Diagnostics, Statens Serum Institut, Copenhagen, Denmark,Albertsen Lab, Department of Chemistry and Bioscience, Aalborg University, Denmark,Danish Covid-19 Genome Conso…
hCoV-19/Denmark/DCGC-12655/2020,betacoronavirus,EPI_ISL_682836,NA,2020-11-16,Europe,Denmark,Hovedstaden,NA,Europe,Denmark,Hovedstaden,genome,29776,Human,unknown,unknown,NA,B.1.258,G,Department of Virus and Microbiological Special Diagnostics, Statens Serum Institut, Copenhagen, Denmark,Albertsen Lab, Department of Chemistry and Bioscience, Aalborg University, Denmark,Danish Covid-19 Genome Consor…
hCoV-19/Denmark/DCGC-12654/2020,betacoronavirus,EPI_ISL_682835,NA,2020-11-16,Europe,Denmark,Hovedstaden,NA,Europe,Denmark,Hovedstaden,genome,29782,Human,unknown,unknown,NA,B.1.160,GH,Department of Virus and Microbiological Special Diagnostics, Statens Serum Institut, Copenhagen, Denmark,Albertsen Lab, Department of Chemistry and Bioscience, Aalborg University, Denmark,Danish Covid-19 Genome Conso…
hCoV-19/Denmark/DCGC-12653/2020,betacoronavirus,EPI_ISL_682834,NA,2020-11-16,Europe,Denmark,Hovedstaden,NA,Europe,Denmark,Hovedstaden,genome,29782,Human,unknown,unknown,NA,B.1.177.21,GV,Department of Virus and Microbiological Special Diagnostics, Statens Serum Institut, Copenhagen, Denmark,Albertsen Lab, Department of Chemistry and Bioscience, Aalborg University, Denmark,Danish Covid-19 Genome Co…
hCoV-19/Denmark/DCGC-12652/2020,betacoronavirus,EPI_ISL_682833,NA,2020-11-16,Europe,Denmark,Syddanmark,NA,Europe,Denmark,Syddanmark,genome,29781,Human,unknown,unknown,NA,B.1.1,GR,Department of Virus and Microbiological Special Diagnostics, Statens Serum Institut, Copenhagen, Denmark,Albertsen Lab, Department of Chemistry and Bioscience, Aalborg University, Denmark,Danish Covid-19 Genome Consortiu…
hCoV-19/Denmark/DCGC-12651/2020,betacoronavirus,EPI_ISL_682832,NA,2020-11-16,Europe,Denmark,Syddanmark,NA,Europe,Denmark,Syddanmark,genome,29773,Human,unknown,unknown,NA,B.1.160,GH,Department of Virus and Microbiological Special Diagnostics, Statens Serum Institut, Copenhagen, Denmark,Albertsen Lab, Department of Chemistry and Bioscience, Aalborg University, Denmark,Danish Covid-19 Genome Consort…
hCoV-19/Denmark/DCGC-12650/2020,betacoronavirus,EPI_ISL_682831,NA,2020-11-16,Europe,Denmark,Syddanmark,NA,Europe,Denmark,Syddanmark,genome,29782,Human,unknown,unknown,NA,B.1.1.288,GR,Department of Virus and Microbiological Special Diagnostics, Statens Serum Institut, Copenhagen, Denmark,Albertsen Lab, Department of Chemistry and Bioscience, Aalborg University, Denmark,Danish Covid-19 Genome Conso…
hCoV-19/Denmark/DCGC-12649/2020,betacoronavirus,EPI_ISL_682830,NA,2020-11-16,Europe,Denmark,Syddanmark,NA,Europe,Denmark,Syddanmark,genome,29782,Human,unknown,unknown,NA,B.1.221,G,Department of Virus and Microbiological Special Diagnostics, Statens Serum Institut, Copenhagen, Denmark,Albertsen Lab, Department of Chemistry and Bioscience, Aalborg University, Denmark,Danish Covid-19 Genome Consorti…
hCoV-19/Denmark/DCGC-12648/2020,betacoronavirus,EPI_ISL_682829,NA,2020-11-16,Europe,Denmark,Sjaelland,NA,Europe,Denmark,Sjaelland,genome,29782,Human,unknown,unknown,NA,B.1.177.21,GV,Department of Virus and Microbiological Special Diagnostics, Statens Serum Institut, Copenhagen, Denmark,Albertsen Lab, Department of Chemistry and Bioscience, Aalborg University, Denmark,Danish Covid-19 Genome Consor…
hCoV-19/Denmark/DCGC-12647/2020,betacoronavirus,EPI_ISL_682828,NA,2020-11-16,Europe,Denmark,Syddanmark,NA,Europe,Denmark,Syddanmark,genome,29782,Human,unknown,unknown,NA,B.1.177.12,GV,Department of Virus and Microbiological Special Diagnostics, Statens Serum Institut, Copenhagen, Denmark,Albertsen Lab, Department of Chemistry and Bioscience, Aalborg University, Denmark,Danish Covid-19 Genome Cons…
hCoV-19/Denmark/DCGC-12646/2020,betacoronavirus,EPI_ISL_682827,NA,2020-11-16,Europe,Denmark,Nordjylland,NA,Europe,Denmark,Nordjylland,genome,29782,Human,unknown,unknown,NA,B.1.1.377,GR,Department of Virus and Microbiological Special Diagnostics, Statens Serum Institut, Copenhagen, Denmark,Albertsen Lab, Department of Chemistry and Bioscience, Aalborg University, Denmark,Danish Covid-19 Genome Con…
hCoV-19/Denmark/DCGC-12645/2020,betacoronavirus,EPI_ISL_682826,NA,2020-11-16,Europe,Denmark,Midtjylland,NA,Europe,Denmark,Midtjylland,genome,29769,Human,unknown,unknown,NA,B.1.1.298,GR,Department of Virus and Microbiological Special Diagnostics, Statens Serum Institut, Copenhagen, Denmark,Albertsen Lab, Department of Chemistry and Bioscience, Aalborg University, Denmark,Danish Covid-19 Genome Con…
hCoV-19/Denmark/DCGC-12644/2020,betacoronavirus,EPI_ISL_682825,NA,2020-11-16,Europe,Denmark,Syddanmark,NA,Europe,Denmark,Syddanmark,genome,29782,Human,unknown,unknown,NA,B.1.177.60,GV,Department of Virus and Microbiological Special Diagnostics, Statens Serum Institut, Copenhagen, Denmark,Albertsen Lab, Department of Chemistry and Bioscience, Aalborg University, Denmark,Danish Covid-19 Genome Cons…
hCoV-19/Denmark/DCGC-12643/2020,betacoronavirus,EPI_ISL_682824,NA,2020-11-16,Europe,Denmark,Hovedstaden,NA,Europe,Denmark,Hovedstaden,genome,29782,Human,unknown,unknown,NA,B.1.1.153,GR,Department of Virus and Microbiological Special Diagnostics, Statens Serum Institut, Copenhagen, Denmark,Albertsen Lab, Department of Chemistry and Bioscience, Aalborg University, Denmark,Danish Covid-19 Genome Con…
hCoV-19/Denmark/DCGC-12642/2020,betacoronavirus,EPI_ISL_682823,NA,2020-11-16,Europe,Denmark,Midtjylland,NA,Europe,Denmark,Midtjylland,genome,29776,Human,unknown,unknown,NA,B.1.258,G,Department of Virus and Microbiological Special Diagnostics, Statens Serum Institut, Copenhagen, Denmark,Albertsen Lab, Department of Chemistry and Bioscience, Aalborg University, Denmark,Danish Covid-19 Genome Consor…
hCoV-19/Denmark/DCGC-12641/2020,betacoronavirus,EPI_ISL_682822,NA,2020-11-16,Europe,Denmark,Sjaelland,NA,Europe,Denmark,Sjaelland,genome,29782,Human,unknown,unknown,NA,B.1.177.21,GV,Department of Virus and Microbiological Special Diagnostics, Statens Serum Institut, Copenhagen, Denmark,Albertsen Lab, Department of Chemistry and Bioscience, Aalborg University, Denmark,Danish Covid-19 Genome Consor…
hCoV-19/Denmark/DCGC-12640/2020,betacoronavirus,EPI_ISL_682821,NA,2020-11-16,Europe,Denmark,Hovedstaden,NA,Europe,Denmark,Hovedstaden,genome,29782,Human,unknown,unknown,NA,B.1.160,GH,Department of Virus and Microbiological Special Diagnostics, Statens Serum Institut, Copenhagen, Denmark,Albertsen Lab, Department of Chemistry and Bioscience, Aalborg University, Denmark,Danish Covid-19 Genome Conso…
hCoV-19/Denmark/DCGC-12639/2020,betacoronavirus,EPI_ISL_682820,NA,2020-11-16,Europe,Denmark,Hovedstaden,NA,Europe,Denmark,Hovedstaden,genome,29782,Human,unknown,unknown,NA,B.1.1,GR,Department of Virus and Microbiological Special Diagnostics, Statens Serum Institut, Copenhagen, Denmark,Albertsen Lab, Department of Chemistry and Bioscience, Aalborg University, Denmark,Danish Covid-19 Genome Consort…
hCoV-19/Denmark/DCGC-12638/2020,betacoronavirus,EPI_ISL_682819,NA,2020-11-16,Europe,Denmark,Hovedstaden,NA,Europe,Denmark,Hovedstaden,genome,29782,Human,unknown,unknown,NA,B.1.160,GH,Department of Virus and Microbiological Special Diagnostics, Statens Serum Institut, Copenhagen, Denmark,Albertsen Lab, Department of Chemistry and Bioscience, Aalborg University, Denmark,Danish Covid-19 Genome Conso…
hCoV-19/Denmark/DCGC-12637/2020,betacoronavirus,EPI_ISL_682818,NA,2020-11-16,Europe,Denmark,Midtjylland,NA,Europe,Denmark,Midtjylland,genome,29769,Human,unknown,unknown,NA,B.1,GR,Department of Virus and Microbiological Special Diagnostics, Statens Serum Institut, Copenhagen, Denmark,Albertsen Lab, Department of Chemistry and Bioscience, Aalborg University, Denmark,Danish Covid-19 Genome Consortiu…
hCoV-19/Denmark/DCGC-12636/2020,betacoronavirus,EPI_ISL_682817,NA,2020-11-16,Europe,Denmark,Midtjylland,NA,Europe,Denmark,Midtjylland,genome,29782,Human,unknown,unknown,NA,B.1.177.12,GV,Department of Virus and Microbiological Special Diagnostics, Statens Serum Institut, Copenhagen, Denmark,Albertsen Lab, Department of Chemistry and Bioscience, Aalborg University, Denmark,Danish Covid-19 Genome Co…
hCoV-19/Denmark/DCGC-12635/2020,betacoronavirus,EPI_ISL_682816,NA,2020-11-16,Europe,Denmark,Midtjylland,NA,Europe,Denmark,Midtjylland,genome,29769,Human,unknown,unknown,NA,B.1.1.298,GR,Department of Virus and Microbiological Special Diagnostics, Statens Serum Institut, Copenhagen, Denmark,Albertsen Lab, Department of Chemistry and Bioscience, Aalborg University, Denmark,Danish Covid-19 Genome Con…
hCoV-19/Denmark/DCGC-12634/2020,betacoronavirus,EPI_ISL_682815,NA,2020-11-16,Europe,Denmark,Sjaelland,NA,Europe,Denmark,Sjaelland,genome,29782,Human,unknown,unknown,NA,B.1.177.21,GV,Department of Virus and Microbiological Special Diagnostics, Statens Serum Institut, Copenhagen, Denmark,Albertsen Lab, Department of Chemistry and Bioscience, Aalborg University, Denmark,Danish Covid-19 Genome Consor…
hCoV-19/Denmark/DCGC-12633/2020,betacoronavirus,EPI_ISL_682814,NA,2020-11-16,Europe,Denmark,Hovedstaden,NA,Europe,Denmark,Hovedstaden,genome,29782,Human,unknown,unknown,NA,B.1.177,GV,Department of Virus and Microbiological Special Diagnostics, Statens Serum Institut, Copenhagen, Denmark,Albertsen Lab, Department of Chemistry and Bioscience, Aalborg University, Denmark,Danish Covid-19 Genome Conso…
hCoV-19/Denmark/DCGC-12632/2020,betacoronavirus,EPI_ISL_682813,NA,2020-11-16,Europe,Denmark,Syddanmark,NA,Europe,Denmark,Syddanmark,genome,29782,Human,unknown,unknown,NA,AD.1,GR,Department of Virus and Microbiological Special Diagnostics, Statens Serum Institut, Copenhagen, Denmark,Albertsen Lab, Department of Chemistry and Bioscience, Aalborg University, Denmark,Danish Covid-19 Genome Consortium…
hCoV-19/Denmark/DCGC-12631/2020,betacoronavirus,EPI_ISL_682812,NA,2020-11-16,Europe,Denmark,Sjaelland,NA,Europe,Denmark,Sjaelland,genome,29782,Human,unknown,unknown,NA,B.1.177,GV,Department of Virus and Microbiological Special Diagnostics, Statens Serum Institut, Copenhagen, Denmark,Albertsen Lab, Department of Chemistry and Bioscience, Aalborg University, Denmark,Danish Covid-19 Genome Consortiu…
hCoV-19/Denmark/DCGC-12630/2020,betacoronavirus,EPI_ISL_682811,NA,2020-11-16,Europe,Denmark,Hovedstaden,NA,Europe,Denmark,Hovedstaden,genome,29782,Human,unknown,unknown,NA,B.1.160,GH,Department of Virus and Microbiological Special Diagnostics, Statens Serum Institut, Copenhagen, Denmark,Albertsen Lab, Department of Chemistry and Bioscience, Aalborg University, Denmark,Danish Covid-19 Genome Conso…
hCoV-19/Denmark/DCGC-12629/2020,betacoronavirus,EPI_ISL_682810,NA,2020-11-16,Europe,Denmark,Syddanmark,NA,Europe,Denmark,Syddanmark,genome,29782,Human,unknown,unknown,NA,B.1.1.70,GR,Department of Virus and Microbiological Special Diagnostics, Statens Serum Institut, Copenhagen, Denmark,Albertsen Lab, Department of Chemistry and Bioscience, Aalborg University, Denmark,Danish Covid-19 Genome Consor…
hCoV-19/Denmark/DCGC-12628/2020,betacoronavirus,EPI_ISL_682809,NA,2020-11-16,Europe,Denmark,Sjaelland,NA,Europe,Denmark,Sjaelland,genome,29782,Human,unknown,unknown,NA,B.1.177.82,GV,Department of Virus and Microbiological Special Diagnostics, Statens Serum Institut, Copenhagen, Denmark,Albertsen Lab, Department of Chemistry and Bioscience, Aalborg University, Denmark,Danish Covid-19 Genome Consor…
hCoV-19/Denmark/DCGC-12627/2020,betacoronavirus,EPI_ISL_682808,NA,2020-11-16,Europe,Denmark,Midtjylland,NA,Europe,Denmark,Midtjylland,genome,29767,Human,unknown,unknown,NA,B.1.1.298,GR,Department of Virus and Microbiological Special Diagnostics, Statens Serum Institut, Copenhagen, Denmark,Albertsen Lab, Department of Chemistry and Bioscience, Aalborg University, Denmark,Danish Covid-19 Genome Con…
hCoV-19/Denmark/DCGC-12626/2020,betacoronavirus,EPI_ISL_682807,NA,2020-11-16,Europe,Denmark,Syddanmark,NA,Europe,Denmark,Syddanmark,genome,29782,Human,unknown,unknown,NA,C.30.1,GR,Department of Virus and Microbiological Special Diagnostics, Statens Serum Institut, Copenhagen, Denmark,Albertsen Lab, Department of Chemistry and Bioscience, Aalborg University, Denmark,Danish Covid-19 Genome Consorti…
hCoV-19/Denmark/DCGC-12625/2020,betacoronavirus,EPI_ISL_682806,NA,2020-11-16,Europe,Denmark,Hovedstaden,NA,Europe,Denmark,Hovedstaden,genome,29782,Human,unknown,unknown,NA,B.1.177.21,GV,Department of Virus and Microbiological Special Diagnostics, Statens Serum Institut, Copenhagen, Denmark,Albertsen Lab, Department of Chemistry and Bioscience, Aalborg University, Denmark,Danish Covid-19 Genome Co…
hCoV-19/Denmark/DCGC-12624/2020,betacoronavirus,EPI_ISL_682805,NA,2020-11-16,Europe,Denmark,Syddanmark,NA,Europe,Denmark,Syddanmark,genome,29776,Human,unknown,unknown,NA,B.1.258.11,G,Department of Virus and Microbiological Special Diagnostics, Statens Serum Institut, Copenhagen, Denmark,Albertsen Lab, Department of Chemistry and Bioscience, Aalborg University, Denmark,Danish Covid-19 Genome Conso…
hCoV-19/Denmark/DCGC-12623/2020,betacoronavirus,EPI_ISL_682804,NA,2020-11-16,Europe,Denmark,Syddanmark,NA,Europe,Denmark,Syddanmark,genome,29782,Human,unknown,unknown,NA,B.1.177.21,GV,Department of Virus and Microbiological Special Diagnostics, Statens Serum Institut, Copenhagen, Denmark,Albertsen Lab, Department of Chemistry and Bioscience, Aalborg University, Denmark,Danish Covid-19 Genome Cons…
hCoV-19/Denmark/DCGC-12622/2020,betacoronavirus,EPI_ISL_682803,NA,2020-11-16,Europe,Denmark,Syddanmark,NA,Europe,Denmark,Syddanmark,genome,29782,Human,unknown,unknown,NA,B.1.1.294,GR,Department of Virus and Microbiological Special Diagnostics, Statens Serum Institut, Copenhagen, Denmark,Albertsen Lab, Department of Chemistry and Bioscience, Aalborg University, Denmark,Danish Covid-19 Genome Conso…
hCoV-19/Denmark/DCGC-12621/2020,betacoronavirus,EPI_ISL_682802,NA,2020-11-16,Europe,Denmark,Syddanmark,NA,Europe,Denmark,Syddanmark,genome,29782,Human,unknown,unknown,NA,B.1.1.70,GR,Department of Virus and Microbiological Special Diagnostics, Statens Serum Institut, Copenhagen, Denmark,Albertsen Lab, Department of Chemistry and Bioscience, Aalborg University, Denmark,Danish Covid-19 Genome Consor…
hCoV-19/Denmark/DCGC-12620/2020,betacoronavirus,EPI_ISL_682801,NA,2020-11-16,Europe,Denmark,Syddanmark,NA,Europe,Denmark,Syddanmark,genome,29782,Human,unknown,unknown,NA,B.1.1.294,GR,Department of Virus and Microbiological Special Diagnostics, Statens Serum Institut, Copenhagen, Denmark,Albertsen Lab, Department of Chemistry and Bioscience, Aalborg University, Denmark,Danish Covid-19 Genome Conso…
hCoV-19/Denmark/DCGC-12619/2020,betacoronavirus,EPI_ISL_682800,NA,2020-11-16,Europe,Denmark,Syddanmark,NA,Europe,Denmark,Syddanmark,genome,29773,Human,unknown,unknown,NA,B.1.160.17,GH,Department of Virus and Microbiological Special Diagnostics, Statens Serum Institut, Copenhagen, Denmark,Albertsen Lab, Department of Chemistry and Bioscience, Aalborg University, Denmark,Danish Covid-19 Genome Cons…
hCoV-19/Denmark/DCGC-12618/2020,betacoronavirus,EPI_ISL_682799,NA,2020-11-16,Europe,Denmark,Midtjylland,NA,Europe,Denmark,Midtjylland,genome,29769,Human,unknown,unknown,NA,B.1.1.298,GR,Department of Virus and Microbiological Special Diagnostics, Statens Serum Institut, Copenhagen, Denmark,Albertsen Lab, Department of Chemistry and Bioscience, Aalborg University, Denmark,Danish Covid-19 Genome Con…
hCoV-19/Denmark/DCGC-12617/2020,betacoronavirus,EPI_ISL_682798,NA,2020-11-16,Europe,Denmark,Hovedstaden,NA,Europe,Denmark,Hovedstaden,genome,29776,Human,unknown,unknown,NA,B.1.258.11,G,Department of Virus and Microbiological Special Diagnostics, Statens Serum Institut, Copenhagen, Denmark,Albertsen Lab, Department of Chemistry and Bioscience, Aalborg University, Denmark,Danish Covid-19 Genome Con…
hCoV-19/Denmark/DCGC-12616/2020,betacoronavirus,EPI_ISL_682797,NA,2020-11-16,Europe,Denmark,Midtjylland,NA,Europe,Denmark,Midtjylland,genome,29769,Human,unknown,unknown,NA,B.1.1.298,GR,Department of Virus and Microbiological Special Diagnostics, Statens Serum Institut, Copenhagen, Denmark,Albertsen Lab, Department of Chemistry and Bioscience, Aalborg University, Denmark,Danish Covid-19 Genome Con…
hCoV-19/Denmark/DCGC-12615/2020,betacoronavirus,EPI_ISL_682796,NA,2020-11-16,Europe,Denmark,Hovedstaden,NA,Europe,Denmark,Hovedstaden,genome,29782,Human,unknown,unknown,NA,B.1.160,GH,Department of Virus and Microbiological Special Diagnostics, Statens Serum Institut, Copenhagen, Denmark,Albertsen Lab, Department of Chemistry and Bioscience, Aalborg University, Denmark,Danish Covid-19 Genome Conso…
hCoV-19/Denmark/DCGC-12614/2020,betacoronavirus,EPI_ISL_682795,NA,2020-11-16,Europe,Denmark,Syddanmark,NA,Europe,Denmark,Syddanmark,genome,29781,Human,unknown,unknown,NA,B.1.160,GH,Department of Virus and Microbiological Special Diagnostics, Statens Serum Institut, Copenhagen, Denmark,Albertsen Lab, Department of Chemistry and Bioscience, Aalborg University, Denmark,Danish Covid-19 Genome Consort…
hCoV-19/Denmark/DCGC-12613/2020,betacoronavirus,EPI_ISL_682794,NA,2020-11-16,Europe,Denmark,Hovedstaden,NA,Europe,Denmark,Hovedstaden,genome,29782,Human,unknown,unknown,NA,B.1.177.21,GV,Department of Virus and Microbiological Special Diagnostics, Statens Serum Institut, Copenhagen, Denmark,Albertsen Lab, Department of Chemistry and Bioscience, Aalborg University, Denmark,Danish Covid-19 Genome Co…
hCoV-19/Denmark/DCGC-12612/2020,betacoronavirus,EPI_ISL_682793,NA,2020-11-16,Europe,Denmark,Nordjylland,NA,Europe,Denmark,Nordjylland,genome,29782,Human,unknown,unknown,NA,B.1.36.25,GH,Department of Virus and Microbiological Special Diagnostics, Statens Serum Institut, Copenhagen, Denmark,Albertsen Lab, Department of Chemistry and Bioscience, Aalborg University, Denmark,Danish Covid-19 Genome Con…
hCoV-19/Denmark/DCGC-12611/2020,betacoronavirus,EPI_ISL_682792,NA,2020-11-16,Europe,Denmark,Hovedstaden,NA,Europe,Denmark,Hovedstaden,genome,29782,Human,unknown,unknown,NA,B.1.221,G,Department of Virus and Microbiological Special Diagnostics, Statens Serum Institut, Copenhagen, Denmark,Albertsen Lab, Department of Chemistry and Bioscience, Aalborg University, Denmark,Danish Covid-19 Genome Consor…
hCoV-19/Denmark/DCGC-12610/2020,betacoronavirus,EPI_ISL_682791,NA,2020-11-16,Europe,Denmark,Hovedstaden,NA,Europe,Denmark,Hovedstaden,genome,29782,Human,unknown,unknown,NA,B.1.177.21,GV,Department of Virus and Microbiological Special Diagnostics, Statens Serum Institut, Copenhagen, Denmark,Albertsen Lab, Department of Chemistry and Bioscience, Aalborg University, Denmark,Danish Covid-19 Genome Co…
hCoV-19/Denmark/DCGC-12609/2020,betacoronavirus,EPI_ISL_682790,NA,2020-11-16,Europe,Denmark,Syddanmark,NA,Europe,Denmark,Syddanmark,genome,29782,Human,unknown,unknown,NA,B.1.177.21,GV,Department of Virus and Microbiological Special Diagnostics, Statens Serum Institut, Copenhagen, Denmark,Albertsen Lab, Department of Chemistry and Bioscience, Aalborg University, Denmark,Danish Covid-19 Genome Cons…
hCoV-19/Denmark/DCGC-12608/2020,betacoronavirus,EPI_ISL_682789,NA,2020-11-16,Europe,Denmark,Syddanmark,NA,Europe,Denmark,Syddanmark,genome,29782,Human,unknown,unknown,NA,B.1.160,GH,Department of Virus and Microbiological Special Diagnostics, Statens Serum Institut, Copenhagen, Denmark,Albertsen Lab, Department of Chemistry and Bioscience, Aalborg University, Denmark,Danish Covid-19 Genome Consort…
hCoV-19/Denmark/DCGC-12607/2020,betacoronavirus,EPI_ISL_682788,NA,2020-11-16,Europe,Denmark,Syddanmark,NA,Europe,Denmark,Syddanmark,genome,29776,Human,unknown,unknown,NA,B.1.258.11,G,Department of Virus and Microbiological Special Diagnostics, Statens Serum Institut, Copenhagen, Denmark,Albertsen Lab, Department of Chemistry and Bioscience, Aalborg University, Denmark,Danish Covid-19 Genome Conso…
hCoV-19/Denmark/DCGC-12606/2020,betacoronavirus,EPI_ISL_682787,NA,2020-11-16,Europe,Denmark,Hovedstaden,NA,Europe,Denmark,Hovedstaden,genome,29776,Human,unknown,unknown,NA,B.1.258.11,G,Department of Virus and Microbiological Special Diagnostics, Statens Serum Institut, Copenhagen, Denmark,Albertsen Lab, Department of Chemistry and Bioscience, Aalborg University, Denmark,Danish Covid-19 Genome Con…
hCoV-19/Denmark/DCGC-12605/2020,betacoronavirus,EPI_ISL_682786,NA,2020-11-16,Europe,Denmark,Hovedstaden,NA,Europe,Denmark,Hovedstaden,genome,29782,Human,unknown,unknown,NA,B.1.160,GR,Department of Virus and Microbiological Special Diagnostics, Statens Serum Institut, Copenhagen, Denmark,Albertsen Lab, Department of Chemistry and Bioscience, Aalborg University, Denmark,Danish Covid-19 Genome Conso…
hCoV-19/Denmark/DCGC-12604/2020,betacoronavirus,EPI_ISL_682785,NA,2020-11-16,Europe,Denmark,Hovedstaden,NA,Europe,Denmark,Hovedstaden,genome,29782,Human,unknown,unknown,NA,B.1.160,GR,Department of Virus and Microbiological Special Diagnostics, Statens Serum Institut, Copenhagen, Denmark,Albertsen Lab, Department of Chemistry and Bioscience, Aalborg University, Denmark,Danish Covid-19 Genome Conso…
hCoV-19/Denmark/DCGC-12603/2020,betacoronavirus,EPI_ISL_682784,NA,2020-11-16,Europe,Denmark,Syddanmark,NA,Europe,Denmark,Syddanmark,genome,29768,Human,unknown,unknown,NA,B.1.1.298,GR,Department of Virus and Microbiological Special Diagnostics, Statens Serum Institut, Copenhagen, Denmark,Albertsen Lab, Department of Chemistry and Bioscience, Aalborg University, Denmark,Danish Covid-19 Genome Conso…
hCoV-19/Denmark/DCGC-12602/2020,betacoronavirus,EPI_ISL_682783,NA,2020-11-16,Europe,Denmark,Midtjylland,NA,Europe,Denmark,Midtjylland,genome,29769,Human,unknown,unknown,NA,B.1.1.298,GR,Department of Virus and Microbiological Special Diagnostics, Statens Serum Institut, Copenhagen, Denmark,Albertsen Lab, Department of Chemistry and Bioscience, Aalborg University, Denmark,Danish Covid-19 Genome Con…
hCoV-19/Denmark/DCGC-12601/2020,betacoronavirus,EPI_ISL_682782,NA,2020-11-16,Europe,Denmark,Midtjylland,NA,Europe,Denmark,Midtjylland,genome,29782,Human,unknown,unknown,NA,B.1.127,G,Department of Virus and Microbiological Special Diagnostics, Statens Serum Institut, Copenhagen, Denmark,Albertsen Lab, Department of Chemistry and Bioscience, Aalborg University, Denmark,Danish Covid-19 Genome Consor…
hCoV-19/Denmark/DCGC-12600/2020,betacoronavirus,EPI_ISL_682781,NA,2020-11-16,Europe,Denmark,Midtjylland,NA,Europe,Denmark,Midtjylland,genome,29769,Human,unknown,unknown,NA,B.1.1.298,GR,Department of Virus and Microbiological Special Diagnostics, Statens Serum Institut, Copenhagen, Denmark,Albertsen Lab, Department of Chemistry and Bioscience, Aalborg University, Denmark,Danish Covid-19 Genome Con…
hCoV-19/Denmark/DCGC-12599/2020,betacoronavirus,EPI_ISL_682780,NA,2020-11-16,Europe,Denmark,Hovedstaden,NA,Europe,Denmark,Hovedstaden,genome,29782,Human,unknown,unknown,NA,B.1.177.21,GV,Department of Virus and Microbiological Special Diagnostics, Statens Serum Institut, Copenhagen, Denmark,Albertsen Lab, Department of Chemistry and Bioscience, Aalborg University, Denmark,Danish Covid-19 Genome Co…
hCoV-19/Denmark/DCGC-12598/2020,betacoronavirus,EPI_ISL_682779,NA,2020-11-16,Europe,Denmark,Hovedstaden,NA,Europe,Denmark,Hovedstaden,genome,29782,Human,unknown,unknown,NA,B.1.177.21,GV,Department of Virus and Microbiological Special Diagnostics, Statens Serum Institut, Copenhagen, Denmark,Albertsen Lab, Department of Chemistry and Bioscience, Aalborg University, Denmark,Danish Covid-19 Genome Co…
hCoV-19/Denmark/DCGC-12597/2020,betacoronavirus,EPI_ISL_682778,NA,2020-11-16,Europe,Denmark,Hovedstaden,NA,Europe,Denmark,Hovedstaden,genome,29776,Human,unknown,unknown,NA,B.1.258.11,G,Department of Virus and Microbiological Special Diagnostics, Statens Serum Institut, Copenhagen, Denmark,Albertsen Lab, Department of Chemistry and Bioscience, Aalborg University, Denmark,Danish Covid-19 Genome Con…
hCoV-19/Denmark/DCGC-12596/2020,betacoronavirus,EPI_ISL_682777,NA,2020-11-16,Europe,Denmark,Syddanmark,NA,Europe,Denmark,Syddanmark,genome,29782,Human,unknown,unknown,NA,B.1.565,G,Department of Virus and Microbiological Special Diagnostics, Statens Serum Institut, Copenhagen, Denmark,Albertsen Lab, Department of Chemistry and Bioscience, Aalborg University, Denmark,Danish Covid-19 Genome Consorti…
hCoV-19/Denmark/DCGC-12595/2020,betacoronavirus,EPI_ISL_682776,NA,2020-11-16,Europe,Denmark,Midtjylland,NA,Europe,Denmark,Midtjylland,genome,29769,Human,unknown,unknown,NA,B.1.1.298,GR,Department of Virus and Microbiological Special Diagnostics, Statens Serum Institut, Copenhagen, Denmark,Albertsen Lab, Department of Chemistry and Bioscience, Aalborg University, Denmark,Danish Covid-19 Genome Con…
hCoV-19/Denmark/DCGC-12594/2020,betacoronavirus,EPI_ISL_682775,NA,2020-11-16,Europe,Denmark,Hovedstaden,NA,Europe,Denmark,Hovedstaden,genome,29781,Human,unknown,unknown,NA,B.1.160.8,GH,Department of Virus and Microbiological Special Diagnostics, Statens Serum Institut, Copenhagen, Denmark,Albertsen Lab, Department of Chemistry and Bioscience, Aalborg University, Denmark,Danish Covid-19 Genome Con…
hCoV-19/Denmark/DCGC-12593/2020,betacoronavirus,EPI_ISL_682774,NA,2020-11-16,Europe,Denmark,Syddanmark,NA,Europe,Denmark,Syddanmark,genome,29782,Human,unknown,unknown,NA,B.1.177.82,GV,Department of Virus and Microbiological Special Diagnostics, Statens Serum Institut, Copenhagen, Denmark,Albertsen Lab, Department of Chemistry and Bioscience, Aalborg University, Denmark,Danish Covid-19 Genome Cons…
hCoV-19/Denmark/DCGC-12592/2020,betacoronavirus,EPI_ISL_682773,NA,2020-11-16,Europe,Denmark,Nordjylland,NA,Europe,Denmark,Nordjylland,genome,29782,Human,unknown,unknown,NA,B.1.258,G,Department of Virus and Microbiological Special Diagnostics, Statens Serum Institut, Copenhagen, Denmark,Albertsen Lab, Department of Chemistry and Bioscience, Aalborg University, Denmark,Danish Covid-19 Genome Consor…
hCoV-19/Denmark/DCGC-12591/2020,betacoronavirus,EPI_ISL_682772,NA,2020-11-16,Europe,Denmark,Syddanmark,NA,Europe,Denmark,Syddanmark,genome,29776,Human,unknown,unknown,NA,B.1.258.11,G,Department of Virus and Microbiological Special Diagnostics, Statens Serum Institut, Copenhagen, Denmark,Albertsen Lab, Department of Chemistry and Bioscience, Aalborg University, Denmark,Danish Covid-19 Genome Conso…
hCoV-19/Denmark/DCGC-12590/2020,betacoronavirus,EPI_ISL_682771,NA,2020-11-16,Europe,Denmark,Sjaelland,NA,Europe,Denmark,Sjaelland,genome,29782,Human,unknown,unknown,NA,B.1.536,G,Department of Virus and Microbiological Special Diagnostics, Statens Serum Institut, Copenhagen, Denmark,Albertsen Lab, Department of Chemistry and Bioscience, Aalborg University, Denmark,Danish Covid-19 Genome Consortium…
hCoV-19/Denmark/DCGC-12589/2020,betacoronavirus,EPI_ISL_682770,NA,2020-11-16,Europe,Denmark,Midtjylland,NA,Europe,Denmark,Midtjylland,genome,29782,Human,unknown,unknown,NA,B.1.177.12,GV,Department of Virus and Microbiological Special Diagnostics, Statens Serum Institut, Copenhagen, Denmark,Albertsen Lab, Department of Chemistry and Bioscience, Aalborg University, Denmark,Danish Covid-19 Genome Co…
hCoV-19/Denmark/DCGC-12588/2020,betacoronavirus,EPI_ISL_682769,NA,2020-11-16,Europe,Denmark,Midtjylland,NA,Europe,Denmark,Midtjylland,genome,29782,Human,unknown,unknown,NA,B.1.1,GR,Department of Virus and Microbiological Special Diagnostics, Statens Serum Institut, Copenhagen, Denmark,Albertsen Lab, Department of Chemistry and Bioscience, Aalborg University, Denmark,Danish Covid-19 Genome Consort…
hCoV-19/Denmark/DCGC-12587/2020,betacoronavirus,EPI_ISL_682768,NA,2020-11-16,Europe,Denmark,Syddanmark,NA,Europe,Denmark,Syddanmark,genome,29776,Human,unknown,unknown,NA,B.1.258.11,G,Department of Virus and Microbiological Special Diagnostics, Statens Serum Institut, Copenhagen, Denmark,Albertsen Lab, Department of Chemistry and Bioscience, Aalborg University, Denmark,Danish Covid-19 Genome Conso…
hCoV-19/Denmark/DCGC-12586/2020,betacoronavirus,EPI_ISL_682767,NA,2020-11-16,Europe,Denmark,Hovedstaden,NA,Europe,Denmark,Hovedstaden,genome,29782,Human,unknown,unknown,NA,B.1.177.21,GV,Department of Virus and Microbiological Special Diagnostics, Statens Serum Institut, Copenhagen, Denmark,Albertsen Lab, Department of Chemistry and Bioscience, Aalborg University, Denmark,Danish Covid-19 Genome Co…
hCoV-19/Denmark/DCGC-12585/2020,betacoronavirus,EPI_ISL_682766,NA,2020-11-16,Europe,Denmark,Midtjylland,NA,Europe,Denmark,Midtjylland,genome,29782,Human,unknown,unknown,NA,B.1.177.12,GV,Department of Virus and Microbiological Special Diagnostics, Statens Serum Institut, Copenhagen, Denmark,Albertsen Lab, Department of Chemistry and Bioscience, Aalborg University, Denmark,Danish Covid-19 Genome Co…
hCoV-19/Denmark/DCGC-12584/2020,betacoronavirus,EPI_ISL_682765,NA,2020-11-16,Europe,Denmark,Hovedstaden,NA,Europe,Denmark,Hovedstaden,genome,29782,Human,unknown,unknown,NA,B.1.177.21,GV,Department of Virus and Microbiological Special Diagnostics, Statens Serum Institut, Copenhagen, Denmark,Albertsen Lab, Department of Chemistry and Bioscience, Aalborg University, Denmark,Danish Covid-19 Genome Co…
hCoV-19/Denmark/DCGC-12583/2020,betacoronavirus,EPI_ISL_682764,NA,2020-11-16,Europe,Denmark,Syddanmark,NA,Europe,Denmark,Syddanmark,genome,29782,Human,unknown,unknown,NA,B.1.160.17,GH,Department of Virus and Microbiological Special Diagnostics, Statens Serum Institut, Copenhagen, Denmark,Albertsen Lab, Department of Chemistry and Bioscience, Aalborg University, Denmark,Danish Covid-19 Genome Cons…
hCoV-19/Denmark/DCGC-12582/2020,betacoronavirus,EPI_ISL_682763,NA,2020-11-16,Europe,Denmark,Hovedstaden,NA,Europe,Denmark,Hovedstaden,genome,29776,Human,unknown,unknown,NA,B.1.258.11,G,Department of Virus and Microbiological Special Diagnostics, Statens Serum Institut, Copenhagen, Denmark,Albertsen Lab, Department of Chemistry and Bioscience, Aalborg University, Denmark,Danish Covid-19 Genome Con…
hCoV-19/Denmark/DCGC-12581/2020,betacoronavirus,EPI_ISL_682762,NA,2020-11-16,Europe,Denmark,Hovedstaden,NA,Europe,Denmark,Hovedstaden,genome,29782,Human,unknown,unknown,NA,B.1.36.25,GH,Department of Virus and Microbiological Special Diagnostics, Statens Serum Institut, Copenhagen, Denmark,Albertsen Lab, Department of Chemistry and Bioscience, Aalborg University, Denmark,Danish Covid-19 Genome Con…
hCoV-19/Denmark/DCGC-12580/2020,betacoronavirus,EPI_ISL_682761,NA,2020-11-16,Europe,Denmark,Syddanmark,NA,Europe,Denmark,Syddanmark,genome,29782,Human,unknown,unknown,NA,B.1.1.159,GR,Department of Virus and Microbiological Special Diagnostics, Statens Serum Institut, Copenhagen, Denmark,Albertsen Lab, Department of Chemistry and Bioscience, Aalborg University, Denmark,Danish Covid-19 Genome Conso…
hCoV-19/Denmark/DCGC-12579/2020,betacoronavirus,EPI_ISL_682760,NA,2020-11-16,Europe,Denmark,Syddanmark,NA,Europe,Denmark,Syddanmark,genome,29769,Human,unknown,unknown,NA,B.1.1.298,GR,Department of Virus and Microbiological Special Diagnostics, Statens Serum Institut, Copenhagen, Denmark,Albertsen Lab, Department of Chemistry and Bioscience, Aalborg University, Denmark,Danish Covid-19 Genome Conso…
hCoV-19/Denmark/DCGC-12578/2020,betacoronavirus,EPI_ISL_682759,NA,2020-11-16,Europe,Denmark,Syddanmark,NA,Europe,Denmark,Syddanmark,genome,29782,Human,unknown,unknown,NA,B.1.88.1,G,Department of Virus and Microbiological Special Diagnostics, Statens Serum Institut, Copenhagen, Denmark,Albertsen Lab, Department of Chemistry and Bioscience, Aalborg University, Denmark,Danish Covid-19 Genome Consort…
hCoV-19/Denmark/DCGC-12577/2020,betacoronavirus,EPI_ISL_682758,NA,2020-11-16,Europe,Denmark,Syddanmark,NA,Europe,Denmark,Syddanmark,genome,29782,Human,unknown,unknown,NA,B.1.1,GR,Department of Virus and Microbiological Special Diagnostics, Statens Serum Institut, Copenhagen, Denmark,Albertsen Lab, Department of Chemistry and Bioscience, Aalborg University, Denmark,Danish Covid-19 Genome Consortiu…
hCoV-19/Denmark/DCGC-12576/2020,betacoronavirus,EPI_ISL_682757,NA,2020-11-16,Europe,Denmark,Syddanmark,NA,Europe,Denmark,Syddanmark,genome,29782,Human,unknown,unknown,NA,AD.1,GR,Department of Virus and Microbiological Special Diagnostics, Statens Serum Institut, Copenhagen, Denmark,Albertsen Lab, Department of Chemistry and Bioscience, Aalborg University, Denmark,Danish Covid-19 Genome Consortium…
hCoV-19/Denmark/DCGC-12575/2020,betacoronavirus,EPI_ISL_682756,NA,2020-11-16,Europe,Denmark,Midtjylland,NA,Europe,Denmark,Midtjylland,genome,29769,Human,unknown,unknown,NA,B.1.1.298,GR,Department of Virus and Microbiological Special Diagnostics, Statens Serum Institut, Copenhagen, Denmark,Albertsen Lab, Department of Chemistry and Bioscience, Aalborg University, Denmark,Danish Covid-19 Genome Con…
hCoV-19/Denmark/DCGC-12574/2020,betacoronavirus,EPI_ISL_682755,NA,2020-11-16,Europe,Denmark,Sjaelland,NA,Europe,Denmark,Sjaelland,genome,29782,Human,unknown,unknown,NA,B.1.177.21,GV,Department of Virus and Microbiological Special Diagnostics, Statens Serum Institut, Copenhagen, Denmark,Albertsen Lab, Department of Chemistry and Bioscience, Aalborg University, Denmark,Danish Covid-19 Genome Consor…
hCoV-19/Denmark/DCGC-12573/2020,betacoronavirus,EPI_ISL_682754,NA,2020-11-16,Europe,Denmark,Midtjylland,NA,Europe,Denmark,Midtjylland,genome,29782,Human,unknown,unknown,NA,B.1.127,G,Department of Virus and Microbiological Special Diagnostics, Statens Serum Institut, Copenhagen, Denmark,Albertsen Lab, Department of Chemistry and Bioscience, Aalborg University, Denmark,Danish Covid-19 Genome Consor…
hCoV-19/Denmark/DCGC-12572/2020,betacoronavirus,EPI_ISL_682753,NA,2020-11-16,Europe,Denmark,Syddanmark,NA,Europe,Denmark,Syddanmark,genome,29782,Human,unknown,unknown,NA,B.1.1.159,GR,Department of Virus and Microbiological Special Diagnostics, Statens Serum Institut, Copenhagen, Denmark,Albertsen Lab, Department of Chemistry and Bioscience, Aalborg University, Denmark,Danish Covid-19 Genome Conso…
hCoV-19/Denmark/DCGC-12571/2020,betacoronavirus,EPI_ISL_682752,NA,2020-11-16,Europe,Denmark,Midtjylland,NA,Europe,Denmark,Midtjylland,genome,29782,Human,unknown,unknown,NA,B.1.177.12,GV,Department of Virus and Microbiological Special Diagnostics, Statens Serum Institut, Copenhagen, Denmark,Albertsen Lab, Department of Chemistry and Bioscience, Aalborg University, Denmark,Danish Covid-19 Genome Co…
hCoV-19/Denmark/DCGC-12570/2020,betacoronavirus,EPI_ISL_682751,NA,2020-11-16,Europe,Denmark,Syddanmark,NA,Europe,Denmark,Syddanmark,genome,29782,Human,unknown,unknown,NA,B.1.1.70,GR,Department of Virus and Microbiological Special Diagnostics, Statens Serum Institut, Copenhagen, Denmark,Albertsen Lab, Department of Chemistry and Bioscience, Aalborg University, Denmark,Danish Covid-19 Genome Consor…
hCoV-19/Denmark/DCGC-12569/2020,betacoronavirus,EPI_ISL_682750,NA,2020-11-16,Europe,Denmark,Syddanmark,NA,Europe,Denmark,Syddanmark,genome,29782,Human,unknown,unknown,NA,B.1.234,G,Department of Virus and Microbiological Special Diagnostics, Statens Serum Institut, Copenhagen, Denmark,Albertsen Lab, Department of Chemistry and Bioscience, Aalborg University, Denmark,Danish Covid-19 Genome Consorti…
hCoV-19/Denmark/DCGC-12568/2020,betacoronavirus,EPI_ISL_682749,NA,2020-11-16,Europe,Denmark,Syddanmark,NA,Europe,Denmark,Syddanmark,genome,29776,Human,unknown,unknown,NA,B.1.258,G,Department of Virus and Microbiological Special Diagnostics, Statens Serum Institut, Copenhagen, Denmark,Albertsen Lab, Department of Chemistry and Bioscience, Aalborg University, Denmark,Danish Covid-19 Genome Consorti…
hCoV-19/Denmark/DCGC-12567/2020,betacoronavirus,EPI_ISL_682748,NA,2020-11-16,Europe,Denmark,Syddanmark,NA,Europe,Denmark,Syddanmark,genome,29782,Human,unknown,unknown,NA,B.1.160,GH,Department of Virus and Microbiological Special Diagnostics, Statens Serum Institut, Copenhagen, Denmark,Albertsen Lab, Department of Chemistry and Bioscience, Aalborg University, Denmark,Danish Covid-19 Genome Consort…
hCoV-19/Denmark/DCGC-12566/2020,betacoronavirus,EPI_ISL_682747,NA,2020-11-16,Europe,Denmark,Midtjylland,NA,Europe,Denmark,Midtjylland,genome,29782,Human,unknown,unknown,NA,B.1.177,GV,Department of Virus and Microbiological Special Diagnostics, Statens Serum Institut, Copenhagen, Denmark,Albertsen Lab, Department of Chemistry and Bioscience, Aalborg University, Denmark,Danish Covid-19 Genome Conso…
hCoV-19/Denmark/DCGC-12565/2020,betacoronavirus,EPI_ISL_682746,NA,2020-11-16,Europe,Denmark,Nordjylland,NA,Europe,Denmark,Nordjylland,genome,29782,Human,unknown,unknown,NA,B.1.160,GH,Department of Virus and Microbiological Special Diagnostics, Statens Serum Institut, Copenhagen, Denmark,Albertsen Lab, Department of Chemistry and Bioscience, Aalborg University, Denmark,Danish Covid-19 Genome Conso…
hCoV-19/Denmark/DCGC-12564/2020,betacoronavirus,EPI_ISL_682745,NA,2020-11-16,Europe,Denmark,Syddanmark,NA,Europe,Denmark,Syddanmark,genome,29782,Human,unknown,unknown,NA,B.1.160,GH,Department of Virus and Microbiological Special Diagnostics, Statens Serum Institut, Copenhagen, Denmark,Albertsen Lab, Department of Chemistry and Bioscience, Aalborg University, Denmark,Danish Covid-19 Genome Consort…
hCoV-19/Denmark/DCGC-12563/2020,betacoronavirus,EPI_ISL_682744,NA,2020-11-16,Europe,Denmark,Hovedstaden,NA,Europe,Denmark,Hovedstaden,genome,29769,Human,unknown,unknown,NA,B.1.258.11,G,Department of Virus and Microbiological Special Diagnostics, Statens Serum Institut, Copenhagen, Denmark,Albertsen Lab, Department of Chemistry and Bioscience, Aalborg University, Denmark,Danish Covid-19 Genome Con…
hCoV-19/Denmark/DCGC-12562/2020,betacoronavirus,EPI_ISL_682743,NA,2020-11-16,Europe,Denmark,Midtjylland,NA,Europe,Denmark,Midtjylland,genome,29769,Human,unknown,unknown,NA,B.1.1.298,GR,Department of Virus and Microbiological Special Diagnostics, Statens Serum Institut, Copenhagen, Denmark,Albertsen Lab, Department of Chemistry and Bioscience, Aalborg University, Denmark,Danish Covid-19 Genome Con…
hCoV-19/Denmark/DCGC-12561/2020,betacoronavirus,EPI_ISL_682742,NA,2020-11-16,Europe,Denmark,Midtjylland,NA,Europe,Denmark,Midtjylland,genome,29782,Human,unknown,unknown,NA,B.1.177.12,GV,Department of Virus and Microbiological Special Diagnostics, Statens Serum Institut, Copenhagen, Denmark,Albertsen Lab, Department of Chemistry and Bioscience, Aalborg University, Denmark,Danish Covid-19 Genome Co…
hCoV-19/Denmark/DCGC-12560/2020,betacoronavirus,EPI_ISL_682741,NA,2020-11-16,Europe,Denmark,Hovedstaden,NA,Europe,Denmark,Hovedstaden,genome,29782,Human,unknown,unknown,NA,B.1.177,GV,Department of Virus and Microbiological Special Diagnostics, Statens Serum Institut, Copenhagen, Denmark,Albertsen Lab, Department of Chemistry and Bioscience, Aalborg University, Denmark,Danish Covid-19 Genome Conso…
hCoV-19/Denmark/DCGC-12559/2020,betacoronavirus,EPI_ISL_682740,NA,2020-11-16,Europe,Denmark,Hovedstaden,NA,Europe,Denmark,Hovedstaden,genome,29782,Human,unknown,unknown,NA,B.1.221,G,Department of Virus and Microbiological Special Diagnostics, Statens Serum Institut, Copenhagen, Denmark,Albertsen Lab, Department of Chemistry and Bioscience, Aalborg University, Denmark,Danish Covid-19 Genome Consor…
hCoV-19/Denmark/DCGC-12558/2020,betacoronavirus,EPI_ISL_682739,NA,2020-11-16,Europe,Denmark,Midtjylland,NA,Europe,Denmark,Midtjylland,genome,29769,Human,unknown,unknown,NA,B.1.1.298,GR,Department of Virus and Microbiological Special Diagnostics, Statens Serum Institut, Copenhagen, Denmark,Albertsen Lab, Department of Chemistry and Bioscience, Aalborg University, Denmark,Danish Covid-19 Genome Con…
hCoV-19/Denmark/DCGC-12557/2020,betacoronavirus,EPI_ISL_682738,NA,2020-11-16,Europe,Denmark,Hovedstaden,NA,Europe,Denmark,Hovedstaden,genome,29782,Human,unknown,unknown,NA,B.1.177,GV,Department of Virus and Microbiological Special Diagnostics, Statens Serum Institut, Copenhagen, Denmark,Albertsen Lab, Department of Chemistry and Bioscience, Aalborg University, Denmark,Danish Covid-19 Genome Conso…
hCoV-19/Denmark/DCGC-12556/2020,betacoronavirus,EPI_ISL_682737,NA,2020-11-16,Europe,Denmark,Midtjylland,NA,Europe,Denmark,Midtjylland,genome,29782,Human,unknown,unknown,NA,B.1.177.81,GV,Department of Virus and Microbiological Special Diagnostics, Statens Serum Institut, Copenhagen, Denmark,Albertsen Lab, Department of Chemistry and Bioscience, Aalborg University, Denmark,Danish Covid-19 Genome Co…
hCoV-19/Denmark/DCGC-12555/2020,betacoronavirus,EPI_ISL_682736,NA,2020-11-16,Europe,Denmark,Sjaelland,NA,Europe,Denmark,Sjaelland,genome,29774,Human,unknown,unknown,NA,B.1.177.21,GV,Department of Virus and Microbiological Special Diagnostics, Statens Serum Institut, Copenhagen, Denmark,Albertsen Lab, Department of Chemistry and Bioscience, Aalborg University, Denmark,Danish Covid-19 Genome Consor…
hCoV-19/Denmark/DCGC-12554/2020,betacoronavirus,EPI_ISL_682735,NA,2020-11-16,Europe,Denmark,Sjaelland,NA,Europe,Denmark,Sjaelland,genome,29782,Human,unknown,unknown,NA,B.1.177.21,G,Department of Virus and Microbiological Special Diagnostics, Statens Serum Institut, Copenhagen, Denmark,Albertsen Lab, Department of Chemistry and Bioscience, Aalborg University, Denmark,Danish Covid-19 Genome Consort…
hCoV-19/Denmark/DCGC-12553/2020,betacoronavirus,EPI_ISL_682734,NA,2020-11-16,Europe,Denmark,Hovedstaden,NA,Europe,Denmark,Hovedstaden,genome,29776,Human,unknown,unknown,NA,B.1.258,G,Department of Virus and Microbiological Special Diagnostics, Statens Serum Institut, Copenhagen, Denmark,Albertsen Lab, Department of Chemistry and Bioscience, Aalborg University, Denmark,Danish Covid-19 Genome Consor…
hCoV-19/Denmark/DCGC-12552/2020,betacoronavirus,EPI_ISL_682733,NA,2020-11-16,Europe,Denmark,Syddanmark,NA,Europe,Denmark,Syddanmark,genome,29781,Human,unknown,unknown,NA,B.1.160,GH,Department of Virus and Microbiological Special Diagnostics, Statens Serum Institut, Copenhagen, Denmark,Albertsen Lab, Department of Chemistry and Bioscience, Aalborg University, Denmark,Danish Covid-19 Genome Consort…
hCoV-19/Denmark/DCGC-12551/2020,betacoronavirus,EPI_ISL_682732,NA,2020-11-16,Europe,Denmark,Syddanmark,NA,Europe,Denmark,Syddanmark,genome,29781,Human,unknown,unknown,NA,B.1.177.12,GV,Department of Virus and Microbiological Special Diagnostics, Statens Serum Institut, Copenhagen, Denmark,Albertsen Lab, Department of Chemistry and Bioscience, Aalborg University, Denmark,Danish Covid-19 Genome Cons…
hCoV-19/Denmark/DCGC-12550/2020,betacoronavirus,EPI_ISL_682731,NA,2020-11-16,Europe,Denmark,Syddanmark,NA,Europe,Denmark,Syddanmark,genome,29782,Human,unknown,unknown,NA,B.1.160.17,GH,Department of Virus and Microbiological Special Diagnostics, Statens Serum Institut, Copenhagen, Denmark,Albertsen Lab, Department of Chemistry and Bioscience, Aalborg University, Denmark,Danish Covid-19 Genome Cons…
hCoV-19/Denmark/DCGC-12549/2020,betacoronavirus,EPI_ISL_682730,NA,2020-11-16,Europe,Denmark,Hovedstaden,NA,Europe,Denmark,Hovedstaden,genome,29782,Human,unknown,unknown,NA,B.1.177.21,GV,Department of Virus and Microbiological Special Diagnostics, Statens Serum Institut, Copenhagen, Denmark,Albertsen Lab, Department of Chemistry and Bioscience, Aalborg University, Denmark,Danish Covid-19 Genome Co…
hCoV-19/Denmark/DCGC-12548/2020,betacoronavirus,EPI_ISL_682729,NA,2020-11-16,Europe,Denmark,Hovedstaden,NA,Europe,Denmark,Hovedstaden,genome,29782,Human,unknown,unknown,NA,B.1.177.21,GV,Department of Virus and Microbiological Special Diagnostics, Statens Serum Institut, Copenhagen, Denmark,Albertsen Lab, Department of Chemistry and Bioscience, Aalborg University, Denmark,Danish Covid-19 Genome Co…
hCoV-19/Denmark/DCGC-12547/2020,betacoronavirus,EPI_ISL_682728,NA,2020-11-16,Europe,Denmark,Syddanmark,NA,Europe,Denmark,Syddanmark,genome,29782,Human,unknown,unknown,NA,C.30.1,GR,Department of Virus and Microbiological Special Diagnostics, Statens Serum Institut, Copenhagen, Denmark,Albertsen Lab, Department of Chemistry and Bioscience, Aalborg University, Denmark,Danish Covid-19 Genome Consorti…
hCoV-19/Denmark/DCGC-12546/2020,betacoronavirus,EPI_ISL_682727,NA,2020-11-16,Europe,Denmark,Midtjylland,NA,Europe,Denmark,Midtjylland,genome,29782,Human,unknown,unknown,NA,B.1.1.302,GR,Department of Virus and Microbiological Special Diagnostics, Statens Serum Institut, Copenhagen, Denmark,Albertsen Lab, Department of Chemistry and Bioscience, Aalborg University, Denmark,Danish Covid-19 Genome Con…
hCoV-19/Denmark/DCGC-12545/2020,betacoronavirus,EPI_ISL_682726,NA,2020-11-16,Europe,Denmark,Hovedstaden,NA,Europe,Denmark,Hovedstaden,genome,29782,Human,unknown,unknown,NA,B.1.177.21,GV,Department of Virus and Microbiological Special Diagnostics, Statens Serum Institut, Copenhagen, Denmark,Albertsen Lab, Department of Chemistry and Bioscience, Aalborg University, Denmark,Danish Covid-19 Genome Co…
hCoV-19/Denmark/DCGC-12544/2020,betacoronavirus,EPI_ISL_682725,NA,2020-11-16,Europe,Denmark,Nordjylland,NA,Europe,Denmark,Nordjylland,genome,29776,Human,unknown,unknown,NA,B.1.258,G,Department of Virus and Microbiological Special Diagnostics, Statens Serum Institut, Copenhagen, Denmark,Albertsen Lab, Department of Chemistry and Bioscience, Aalborg University, Denmark,Danish Covid-19 Genome Consor…
hCoV-19/Denmark/DCGC-12543/2020,betacoronavirus,EPI_ISL_682724,NA,2020-11-16,Europe,Denmark,Hovedstaden,NA,Europe,Denmark,Hovedstaden,genome,29782,Human,unknown,unknown,NA,B.1.177.21,GV,Department of Virus and Microbiological Special Diagnostics, Statens Serum Institut, Copenhagen, Denmark,Albertsen Lab, Department of Chemistry and Bioscience, Aalborg University, Denmark,Danish Covid-19 Genome Co…
hCoV-19/Denmark/DCGC-12542/2020,betacoronavirus,EPI_ISL_682723,NA,2020-11-16,Europe,Denmark,Midtjylland,NA,Europe,Denmark,Midtjylland,genome,29782,Human,unknown,unknown,NA,B.1.1,GR,Department of Virus and Microbiological Special Diagnostics, Statens Serum Institut, Copenhagen, Denmark,Albertsen Lab, Department of Chemistry and Bioscience, Aalborg University, Denmark,Danish Covid-19 Genome Consort…
hCoV-19/Denmark/DCGC-12541/2020,betacoronavirus,EPI_ISL_682722,NA,2020-11-16,Europe,Denmark,Midtjylland,NA,Europe,Denmark,Midtjylland,genome,29782,Human,unknown,unknown,NA,B.1.177.82,GV,Department of Virus and Microbiological Special Diagnostics, Statens Serum Institut, Copenhagen, Denmark,Albertsen Lab, Department of Chemistry and Bioscience, Aalborg University, Denmark,Danish Covid-19 Genome Co…
hCoV-19/Denmark/DCGC-12540/2020,betacoronavirus,EPI_ISL_682721,NA,2020-11-16,Europe,Denmark,Hovedstaden,NA,Europe,Denmark,Hovedstaden,genome,29776,Human,unknown,unknown,NA,B.1.258.11,G,Department of Virus and Microbiological Special Diagnostics, Statens Serum Institut, Copenhagen, Denmark,Albertsen Lab, Department of Chemistry and Bioscience, Aalborg University, Denmark,Danish Covid-19 Genome Con…
hCoV-19/Denmark/DCGC-12539/2020,betacoronavirus,EPI_ISL_682720,NA,2020-11-16,Europe,Denmark,Midtjylland,NA,Europe,Denmark,Midtjylland,genome,29781,Human,unknown,unknown,NA,B.1.177.12,GV,Department of Virus and Microbiological Special Diagnostics, Statens Serum Institut, Copenhagen, Denmark,Albertsen Lab, Department of Chemistry and Bioscience, Aalborg University, Denmark,Danish Covid-19 Genome Co…
hCoV-19/Denmark/DCGC-12538/2020,betacoronavirus,EPI_ISL_682719,NA,2020-11-16,Europe,Denmark,Syddanmark,NA,Europe,Denmark,Syddanmark,genome,29782,Human,unknown,unknown,NA,B.1.1.302,GR,Department of Virus and Microbiological Special Diagnostics, Statens Serum Institut, Copenhagen, Denmark,Albertsen Lab, Department of Chemistry and Bioscience, Aalborg University, Denmark,Danish Covid-19 Genome Conso…
hCoV-19/Denmark/DCGC-12537/2020,betacoronavirus,EPI_ISL_682718,NA,2020-11-16,Europe,Denmark,Hovedstaden,NA,Europe,Denmark,Hovedstaden,genome,29776,Human,unknown,unknown,NA,B.1.258.11,G,Department of Virus and Microbiological Special Diagnostics, Statens Serum Institut, Copenhagen, Denmark,Albertsen Lab, Department of Chemistry and Bioscience, Aalborg University, Denmark,Danish Covid-19 Genome Con…
hCoV-19/Denmark/DCGC-12536/2020,betacoronavirus,EPI_ISL_682717,NA,2020-11-16,Europe,Denmark,Hovedstaden,NA,Europe,Denmark,Hovedstaden,genome,29782,Human,unknown,unknown,NA,B.1.177.12,GV,Department of Virus and Microbiological Special Diagnostics, Statens Serum Institut, Copenhagen, Denmark,Albertsen Lab, Department of Chemistry and Bioscience, Aalborg University, Denmark,Danish Covid-19 Genome Co…
hCoV-19/Denmark/DCGC-12535/2020,betacoronavirus,EPI_ISL_682716,NA,2020-11-16,Europe,Denmark,Midtjylland,NA,Europe,Denmark,Midtjylland,genome,29769,Human,unknown,unknown,NA,B.1.1.298,GR,Department of Virus and Microbiological Special Diagnostics, Statens Serum Institut, Copenhagen, Denmark,Albertsen Lab, Department of Chemistry and Bioscience, Aalborg University, Denmark,Danish Covid-19 Genome Con…
hCoV-19/Denmark/DCGC-12534/2020,betacoronavirus,EPI_ISL_682715,NA,2020-11-16,Europe,Denmark,Hovedstaden,NA,Europe,Denmark,Hovedstaden,genome,29782,Human,unknown,unknown,NA,B.1.177.21,GV,Department of Virus and Microbiological Special Diagnostics, Statens Serum Institut, Copenhagen, Denmark,Albertsen Lab, Department of Chemistry and Bioscience, Aalborg University, Denmark,Danish Covid-19 Genome Co…
hCoV-19/Denmark/DCGC-12533/2020,betacoronavirus,EPI_ISL_682714,NA,2020-11-16,Europe,Denmark,Hovedstaden,NA,Europe,Denmark,Hovedstaden,genome,29782,Human,unknown,unknown,NA,B.1.177.21,GV,Department of Virus and Microbiological Special Diagnostics, Statens Serum Institut, Copenhagen, Denmark,Albertsen Lab, Department of Chemistry and Bioscience, Aalborg University, Denmark,Danish Covid-19 Genome Co…
hCoV-19/Denmark/DCGC-12532/2020,betacoronavirus,EPI_ISL_682713,NA,2020-11-16,Europe,Denmark,Syddanmark,NA,Europe,Denmark,Syddanmark,genome,29782,Human,unknown,unknown,NA,B.1.565,G,Department of Virus and Microbiological Special Diagnostics, Statens Serum Institut, Copenhagen, Denmark,Albertsen Lab, Department of Chemistry and Bioscience, Aalborg University, Denmark,Danish Covid-19 Genome Consorti…
hCoV-19/Denmark/DCGC-12531/2020,betacoronavirus,EPI_ISL_682712,NA,2020-11-16,Europe,Denmark,Hovedstaden,NA,Europe,Denmark,Hovedstaden,genome,29776,Human,unknown,unknown,NA,B.1.258.11,G,Department of Virus and Microbiological Special Diagnostics, Statens Serum Institut, Copenhagen, Denmark,Albertsen Lab, Department of Chemistry and Bioscience, Aalborg University, Denmark,Danish Covid-19 Genome Con…
hCoV-19/Denmark/DCGC-12530/2020,betacoronavirus,EPI_ISL_682711,NA,2020-11-16,Europe,Denmark,Hovedstaden,NA,Europe,Denmark,Hovedstaden,genome,29782,Human,unknown,unknown,NA,B.1.1.277,GR,Department of Virus and Microbiological Special Diagnostics, Statens Serum Institut, Copenhagen, Denmark,Albertsen Lab, Department of Chemistry and Bioscience, Aalborg University, Denmark,Danish Covid-19 Genome Con…
hCoV-19/Denmark/DCGC-12529/2020,betacoronavirus,EPI_ISL_682710,NA,2020-11-16,Europe,Denmark,Nordjylland,NA,Europe,Denmark,Nordjylland,genome,29779,Human,unknown,unknown,NA,B.1.177,GV,Department of Virus and Microbiological Special Diagnostics, Statens Serum Institut, Copenhagen, Denmark,Albertsen Lab, Department of Chemistry and Bioscience, Aalborg University, Denmark,Danish Covid-19 Genome Conso…
hCoV-19/Denmark/DCGC-12528/2020,betacoronavirus,EPI_ISL_682709,NA,2020-11-16,Europe,Denmark,Hovedstaden,NA,Europe,Denmark,Hovedstaden,genome,29782,Human,unknown,unknown,NA,B.1.177.21,GV,Department of Virus and Microbiological Special Diagnostics, Statens Serum Institut, Copenhagen, Denmark,Albertsen Lab, Department of Chemistry and Bioscience, Aalborg University, Denmark,Danish Covid-19 Genome Co…
hCoV-19/Denmark/DCGC-12527/2020,betacoronavirus,EPI_ISL_682708,NA,2020-11-16,Europe,Denmark,Syddanmark,NA,Europe,Denmark,Syddanmark,genome,29782,Human,unknown,unknown,NA,B.1.160,GH,Department of Virus and Microbiological Special Diagnostics, Statens Serum Institut, Copenhagen, Denmark,Albertsen Lab, Department of Chemistry and Bioscience, Aalborg University, Denmark,Danish Covid-19 Genome Consort…
hCoV-19/Denmark/DCGC-12526/2020,betacoronavirus,EPI_ISL_682707,NA,2020-11-16,Europe,Denmark,Hovedstaden,NA,Europe,Denmark,Hovedstaden,genome,29782,Human,unknown,unknown,NA,B.1.177.12,GV,Department of Virus and Microbiological Special Diagnostics, Statens Serum Institut, Copenhagen, Denmark,Albertsen Lab, Department of Chemistry and Bioscience, Aalborg University, Denmark,Danish Covid-19 Genome Co…
hCoV-19/Denmark/DCGC-12525/2020,betacoronavirus,EPI_ISL_682706,NA,2020-11-16,Europe,Denmark,Hovedstaden,NA,Europe,Denmark,Hovedstaden,genome,29782,Human,unknown,unknown,NA,B.1.160,GH,Department of Virus and Microbiological Special Diagnostics, Statens Serum Institut, Copenhagen, Denmark,Albertsen Lab, Department of Chemistry and Bioscience, Aalborg University, Denmark,Danish Covid-19 Genome Conso…
hCoV-19/Denmark/DCGC-12524/2020,betacoronavirus,EPI_ISL_682705,NA,2020-11-16,Europe,Denmark,Midtjylland,NA,Europe,Denmark,Midtjylland,genome,29768,Human,unknown,unknown,NA,B.1.1.298,GR,Department of Virus and Microbiological Special Diagnostics, Statens Serum Institut, Copenhagen, Denmark,Albertsen Lab, Department of Chemistry and Bioscience, Aalborg University, Denmark,Danish Covid-19 Genome Con…
hCoV-19/Denmark/DCGC-12523/2020,betacoronavirus,EPI_ISL_682704,NA,2020-11-16,Europe,Denmark,Hovedstaden,NA,Europe,Denmark,Hovedstaden,genome,29782,Human,unknown,unknown,NA,B.1.177.21,GV,Department of Virus and Microbiological Special Diagnostics, Statens Serum Institut, Copenhagen, Denmark,Albertsen Lab, Department of Chemistry and Bioscience, Aalborg University, Denmark,Danish Covid-19 Genome Co…
hCoV-19/Denmark/DCGC-12522/2020,betacoronavirus,EPI_ISL_682703,NA,2020-11-16,Europe,Denmark,Nordjylland,NA,Europe,Denmark,Nordjylland,genome,29782,Human,unknown,unknown,NA,B.1.177.12,GV,Department of Virus and Microbiological Special Diagnostics, Statens Serum Institut, Copenhagen, Denmark,Albertsen Lab, Department of Chemistry and Bioscience, Aalborg University, Denmark,Danish Covid-19 Genome Co…
hCoV-19/Denmark/DCGC-12521/2020,betacoronavirus,EPI_ISL_682702,NA,2020-11-16,Europe,Denmark,Hovedstaden,NA,Europe,Denmark,Hovedstaden,genome,29782,Human,unknown,unknown,NA,B.1.1.377,GR,Department of Virus and Microbiological Special Diagnostics, Statens Serum Institut, Copenhagen, Denmark,Albertsen Lab, Department of Chemistry and Bioscience, Aalborg University, Denmark,Danish Covid-19 Genome Con…
hCoV-19/Denmark/DCGC-12520/2020,betacoronavirus,EPI_ISL_682701,NA,2020-11-16,Europe,Denmark,Hovedstaden,NA,Europe,Denmark,Hovedstaden,genome,29302,Human,unknown,unknown,NA,B.1.177.21,GV,Department of Virus and Microbiological Special Diagnostics, Statens Serum Institut, Copenhagen, Denmark,Albertsen Lab, Department of Chemistry and Bioscience, Aalborg University, Denmark,Danish Covid-19 Genome Co…
hCoV-19/Denmark/DCGC-12519/2020,betacoronavirus,EPI_ISL_682700,NA,2020-11-16,Europe,Denmark,Hovedstaden,NA,Europe,Denmark,Hovedstaden,genome,29769,Human,unknown,unknown,NA,B.1.1.298,GR,Department of Virus and Microbiological Special Diagnostics, Statens Serum Institut, Copenhagen, Denmark,Albertsen Lab, Department of Chemistry and Bioscience, Aalborg University, Denmark,Danish Covid-19 Genome Con…
hCoV-19/Denmark/DCGC-12518/2020,betacoronavirus,EPI_ISL_682699,NA,2020-11-16,Europe,Denmark,Syddanmark,NA,Europe,Denmark,Syddanmark,genome,29782,Human,unknown,unknown,NA,B.1.1.219,GR,Department of Virus and Microbiological Special Diagnostics, Statens Serum Institut, Copenhagen, Denmark,Albertsen Lab, Department of Chemistry and Bioscience, Aalborg University, Denmark,Danish Covid-19 Genome Conso…
hCoV-19/Denmark/DCGC-12517/2020,betacoronavirus,EPI_ISL_682698,NA,2020-11-16,Europe,Denmark,Hovedstaden,NA,Europe,Denmark,Hovedstaden,genome,29782,Human,unknown,unknown,NA,B.1.177.21,GV,Department of Virus and Microbiological Special Diagnostics, Statens Serum Institut, Copenhagen, Denmark,Albertsen Lab, Department of Chemistry and Bioscience, Aalborg University, Denmark,Danish Covid-19 Genome Co…
hCoV-19/Denmark/DCGC-12516/2020,betacoronavirus,EPI_ISL_682697,NA,2020-11-16,Europe,Denmark,Hovedstaden,NA,Europe,Denmark,Hovedstaden,genome,29781,Human,unknown,unknown,NA,B.1.160.8,GH,Department of Virus and Microbiological Special Diagnostics, Statens Serum Institut, Copenhagen, Denmark,Albertsen Lab, Department of Chemistry and Bioscience, Aalborg University, Denmark,Danish Covid-19 Genome Con…
hCoV-19/Denmark/DCGC-12515/2020,betacoronavirus,EPI_ISL_682696,NA,2020-11-16,Europe,Denmark,Midtjylland,NA,Europe,Denmark,Midtjylland,genome,29782,Human,unknown,unknown,NA,B.1,G,Department of Virus and Microbiological Special Diagnostics, Statens Serum Institut, Copenhagen, Denmark,Albertsen Lab, Department of Chemistry and Bioscience, Aalborg University, Denmark,Danish Covid-19 Genome Consortium…
hCoV-19/Denmark/DCGC-12514/2020,betacoronavirus,EPI_ISL_682695,NA,2020-11-16,Europe,Denmark,Nordjylland,NA,Europe,Denmark,Nordjylland,genome,29782,Human,unknown,unknown,NA,B.1.1.277,GR,Department of Virus and Microbiological Special Diagnostics, Statens Serum Institut, Copenhagen, Denmark,Albertsen Lab, Department of Chemistry and Bioscience, Aalborg University, Denmark,Danish Covid-19 Genome Con…
hCoV-19/Denmark/DCGC-12513/2020,betacoronavirus,EPI_ISL_682694,NA,2020-11-16,Europe,Denmark,Sjaelland,NA,Europe,Denmark,Sjaelland,genome,29782,Human,unknown,unknown,NA,B.1.177.12,GV,Department of Virus and Microbiological Special Diagnostics, Statens Serum Institut, Copenhagen, Denmark,Albertsen Lab, Department of Chemistry and Bioscience, Aalborg University, Denmark,Danish Covid-19 Genome Consor…
hCoV-19/Denmark/DCGC-12512/2020,betacoronavirus,EPI_ISL_682693,NA,2020-11-16,Europe,Denmark,Hovedstaden,NA,Europe,Denmark,Hovedstaden,genome,29782,Human,unknown,unknown,NA,B.1.177.21,GV,Department of Virus and Microbiological Special Diagnostics, Statens Serum Institut, Copenhagen, Denmark,Albertsen Lab, Department of Chemistry and Bioscience, Aalborg University, Denmark,Danish Covid-19 Genome Co…
hCoV-19/Denmark/DCGC-12511/2020,betacoronavirus,EPI_ISL_682692,NA,2020-11-16,Europe,Denmark,Hovedstaden,NA,Europe,Denmark,Hovedstaden,genome,29782,Human,unknown,unknown,NA,B.1.177.82,GV,Department of Virus and Microbiological Special Diagnostics, Statens Serum Institut, Copenhagen, Denmark,Albertsen Lab, Department of Chemistry and Bioscience, Aalborg University, Denmark,Danish Covid-19 Genome Co…
hCoV-19/Denmark/DCGC-12510/2020,betacoronavirus,EPI_ISL_682691,NA,2020-11-16,Europe,Denmark,Hovedstaden,NA,Europe,Denmark,Hovedstaden,genome,29782,Human,unknown,unknown,NA,B.1.177.70,GV,Department of Virus and Microbiological Special Diagnostics, Statens Serum Institut, Copenhagen, Denmark,Albertsen Lab, Department of Chemistry and Bioscience, Aalborg University, Denmark,Danish Covid-19 Genome Co…
hCoV-19/Denmark/DCGC-12509/2020,betacoronavirus,EPI_ISL_682690,NA,2020-11-16,Europe,Denmark,Hovedstaden,NA,Europe,Denmark,Hovedstaden,genome,29782,Human,unknown,unknown,NA,B.1,G,Department of Virus and Microbiological Special Diagnostics, Statens Serum Institut, Copenhagen, Denmark,Albertsen Lab, Department of Chemistry and Bioscience, Aalborg University, Denmark,Danish Covid-19 Genome Consortium…
hCoV-19/Denmark/DCGC-12508/2020,betacoronavirus,EPI_ISL_682689,NA,2020-11-16,Europe,Denmark,Hovedstaden,NA,Europe,Denmark,Hovedstaden,genome,29776,Human,unknown,unknown,NA,B.1.258.11,G,Department of Virus and Microbiological Special Diagnostics, Statens Serum Institut, Copenhagen, Denmark,Albertsen Lab, Department of Chemistry and Bioscience, Aalborg University, Denmark,Danish Covid-19 Genome Con…
hCoV-19/Denmark/DCGC-12507/2020,betacoronavirus,EPI_ISL_682688,NA,2020-11-16,Europe,Denmark,Nordjylland,NA,Europe,Denmark,Nordjylland,genome,29769,Human,unknown,unknown,NA,B.1.1.298,GR,Department of Virus and Microbiological Special Diagnostics, Statens Serum Institut, Copenhagen, Denmark,Albertsen Lab, Department of Chemistry and Bioscience, Aalborg University, Denmark,Danish Covid-19 Genome Con…
hCoV-19/Denmark/DCGC-12506/2020,betacoronavirus,EPI_ISL_682687,NA,2020-11-16,Europe,Denmark,Hovedstaden,NA,Europe,Denmark,Hovedstaden,genome,29781,Human,unknown,unknown,NA,B.1.36.8,GH,Department of Virus and Microbiological Special Diagnostics, Statens Serum Institut, Copenhagen, Denmark,Albertsen Lab, Department of Chemistry and Bioscience, Aalborg University, Denmark,Danish Covid-19 Genome Cons…
hCoV-19/Denmark/DCGC-12505/2020,betacoronavirus,EPI_ISL_682686,NA,2020-11-16,Europe,Denmark,Syddanmark,NA,Europe,Denmark,Syddanmark,genome,29779,Human,unknown,unknown,NA,B.1.536,G,Department of Virus and Microbiological Special Diagnostics, Statens Serum Institut, Copenhagen, Denmark,Albertsen Lab, Department of Chemistry and Bioscience, Aalborg University, Denmark,Danish Covid-19 Genome Consorti…
hCoV-19/Denmark/DCGC-12504/2020,betacoronavirus,EPI_ISL_682685,NA,2020-11-16,Europe,Denmark,Sjaelland,NA,Europe,Denmark,Sjaelland,genome,29782,Human,unknown,unknown,NA,B.1.1.377,GR,Department of Virus and Microbiological Special Diagnostics, Statens Serum Institut, Copenhagen, Denmark,Albertsen Lab, Department of Chemistry and Bioscience, Aalborg University, Denmark,Danish Covid-19 Genome Consort…
hCoV-19/Denmark/DCGC-12503/2020,betacoronavirus,EPI_ISL_682684,NA,2020-11-16,Europe,Denmark,Hovedstaden,NA,Europe,Denmark,Hovedstaden,genome,29782,Human,unknown,unknown,NA,B.1.177.21,GV,Department of Virus and Microbiological Special Diagnostics, Statens Serum Institut, Copenhagen, Denmark,Albertsen Lab, Department of Chemistry and Bioscience, Aalborg University, Denmark,Danish Covid-19 Genome Co…
hCoV-19/Denmark/DCGC-12502/2020,betacoronavirus,EPI_ISL_682683,NA,2020-11-16,Europe,Denmark,Hovedstaden,NA,Europe,Denmark,Hovedstaden,genome,29782,Human,unknown,unknown,NA,B.1.177.82,GV,Department of Virus and Microbiological Special Diagnostics, Statens Serum Institut, Copenhagen, Denmark,Albertsen Lab, Department of Chemistry and Bioscience, Aalborg University, Denmark,Danish Covid-19 Genome Co…
hCoV-19/Denmark/DCGC-12501/2020,betacoronavirus,EPI_ISL_682682,NA,2020-11-16,Europe,Denmark,Hovedstaden,NA,Europe,Denmark,Hovedstaden,genome,29776,Human,unknown,unknown,NA,B.1.258.11,G,Department of Virus and Microbiological Special Diagnostics, Statens Serum Institut, Copenhagen, Denmark,Albertsen Lab, Department of Chemistry and Bioscience, Aalborg University, Denmark,Danish Covid-19 Genome Con…
hCoV-19/Denmark/DCGC-12500/2020,betacoronavirus,EPI_ISL_682681,NA,2020-11-16,Europe,Denmark,Sjaelland,NA,Europe,Denmark,Sjaelland,genome,29782,Human,unknown,unknown,NA,B.1.1.153,GR,Department of Virus and Microbiological Special Diagnostics, Statens Serum Institut, Copenhagen, Denmark,Albertsen Lab, Department of Chemistry and Bioscience, Aalborg University, Denmark,Danish Covid-19 Genome Consort…
hCoV-19/Denmark/DCGC-12499/2020,betacoronavirus,EPI_ISL_682680,NA,2020-11-16,Europe,Denmark,Hovedstaden,NA,Europe,Denmark,Hovedstaden,genome,29782,Human,unknown,unknown,NA,B.1.177.12,GV,Department of Virus and Microbiological Special Diagnostics, Statens Serum Institut, Copenhagen, Denmark,Albertsen Lab, Department of Chemistry and Bioscience, Aalborg University, Denmark,Danish Covid-19 Genome Co…
hCoV-19/Denmark/DCGC-12498/2020,betacoronavirus,EPI_ISL_682679,NA,2020-11-16,Europe,Denmark,Syddanmark,NA,Europe,Denmark,Syddanmark,genome,29782,Human,unknown,unknown,NA,B.1.536,G,Department of Virus and Microbiological Special Diagnostics, Statens Serum Institut, Copenhagen, Denmark,Albertsen Lab, Department of Chemistry and Bioscience, Aalborg University, Denmark,Danish Covid-19 Genome Consorti…
hCoV-19/Denmark/DCGC-12497/2020,betacoronavirus,EPI_ISL_682678,NA,2020-11-16,Europe,Denmark,Hovedstaden,NA,Europe,Denmark,Hovedstaden,genome,29771,Human,unknown,unknown,NA,B.1.177.21,GV,Department of Virus and Microbiological Special Diagnostics, Statens Serum Institut, Copenhagen, Denmark,Albertsen Lab, Department of Chemistry and Bioscience, Aalborg University, Denmark,Danish Covid-19 Genome Co…
hCoV-19/Denmark/DCGC-12496/2020,betacoronavirus,EPI_ISL_682677,NA,2020-11-16,Europe,Denmark,Hovedstaden,NA,Europe,Denmark,Hovedstaden,genome,29782,Human,unknown,unknown,NA,B.1.177.21,GV,Department of Virus and Microbiological Special Diagnostics, Statens Serum Institut, Copenhagen, Denmark,Albertsen Lab, Department of Chemistry and Bioscience, Aalborg University, Denmark,Danish Covid-19 Genome Co…
hCoV-19/Denmark/DCGC-12495/2020,betacoronavirus,EPI_ISL_682676,NA,2020-11-16,Europe,Denmark,Hovedstaden,NA,Europe,Denmark,Hovedstaden,genome,29782,Human,unknown,unknown,NA,B.1.177.21,GV,Department of Virus and Microbiological Special Diagnostics, Statens Serum Institut, Copenhagen, Denmark,Albertsen Lab, Department of Chemistry and Bioscience, Aalborg University, Denmark,Danish Covid-19 Genome Co…
hCoV-19/Denmark/DCGC-12494/2020,betacoronavirus,EPI_ISL_682675,NA,2020-11-16,Europe,Denmark,Hovedstaden,NA,Europe,Denmark,Hovedstaden,genome,29782,Human,unknown,unknown,NA,B.1.177.21,GV,Department of Virus and Microbiological Special Diagnostics, Statens Serum Institut, Copenhagen, Denmark,Albertsen Lab, Department of Chemistry and Bioscience, Aalborg University, Denmark,Danish Covid-19 Genome Co…
hCoV-19/Denmark/DCGC-12493/2020,betacoronavirus,EPI_ISL_682674,NA,2020-11-16,Europe,Denmark,Hovedstaden,NA,Europe,Denmark,Hovedstaden,genome,29782,Human,unknown,unknown,NA,B.1.1.377,GR,Department of Virus and Microbiological Special Diagnostics, Statens Serum Institut, Copenhagen, Denmark,Albertsen Lab, Department of Chemistry and Bioscience, Aalborg University, Denmark,Danish Covid-19 Genome Con…
hCoV-19/Denmark/DCGC-12492/2020,betacoronavirus,EPI_ISL_682673,NA,2020-11-16,Europe,Denmark,Hovedstaden,NA,Europe,Denmark,Hovedstaden,genome,29780,Human,unknown,unknown,NA,B.1.160.8,GH,Department of Virus and Microbiological Special Diagnostics, Statens Serum Institut, Copenhagen, Denmark,Albertsen Lab, Department of Chemistry and Bioscience, Aalborg University, Denmark,Danish Covid-19 Genome Con…
hCoV-19/Denmark/DCGC-12491/2020,betacoronavirus,EPI_ISL_682672,NA,2020-11-16,Europe,Denmark,Syddanmark,NA,Europe,Denmark,Syddanmark,genome,29782,Human,unknown,unknown,NA,C.30.1,GR,Department of Virus and Microbiological Special Diagnostics, Statens Serum Institut, Copenhagen, Denmark,Albertsen Lab, Department of Chemistry and Bioscience, Aalborg University, Denmark,Danish Covid-19 Genome Consorti…
hCoV-19/Denmark/DCGC-12490/2020,betacoronavirus,EPI_ISL_682671,NA,2020-11-16,Europe,Denmark,Hovedstaden,NA,Europe,Denmark,Hovedstaden,genome,29782,Human,unknown,unknown,NA,B.1.177.21,GV,Department of Virus and Microbiological Special Diagnostics, Statens Serum Institut, Copenhagen, Denmark,Albertsen Lab, Department of Chemistry and Bioscience, Aalborg University, Denmark,Danish Covid-19 Genome Co…
hCoV-19/Denmark/DCGC-12489/2020,betacoronavirus,EPI_ISL_682670,NA,2020-11-16,Europe,Denmark,Hovedstaden,NA,Europe,Denmark,Hovedstaden,genome,29782,Human,unknown,unknown,NA,B.1.1.302,GR,Department of Virus and Microbiological Special Diagnostics, Statens Serum Institut, Copenhagen, Denmark,Albertsen Lab, Department of Chemistry and Bioscience, Aalborg University, Denmark,Danish Covid-19 Genome Con…
hCoV-19/Denmark/DCGC-12488/2020,betacoronavirus,EPI_ISL_682669,NA,2020-11-16,Europe,Denmark,Hovedstaden,NA,Europe,Denmark,Hovedstaden,genome,29782,Human,unknown,unknown,NA,B.1.177.21,GV,Department of Virus and Microbiological Special Diagnostics, Statens Serum Institut, Copenhagen, Denmark,Albertsen Lab, Department of Chemistry and Bioscience, Aalborg University, Denmark,Danish Covid-19 Genome Co…
hCoV-19/Denmark/DCGC-12487/2020,betacoronavirus,EPI_ISL_682668,NA,2020-11-16,Europe,Denmark,Syddanmark,NA,Europe,Denmark,Syddanmark,genome,29782,Human,unknown,unknown,NA,B.1.177.35,G,Department of Virus and Microbiological Special Diagnostics, Statens Serum Institut, Copenhagen, Denmark,Albertsen Lab, Department of Chemistry and Bioscience, Aalborg University, Denmark,Danish Covid-19 Genome Conso…
hCoV-19/Denmark/DCGC-12486/2020,betacoronavirus,EPI_ISL_682667,NA,2020-11-16,Europe,Denmark,Hovedstaden,NA,Europe,Denmark,Hovedstaden,genome,29782,Human,unknown,unknown,NA,B.1.160,GH,Department of Virus and Microbiological Special Diagnostics, Statens Serum Institut, Copenhagen, Denmark,Albertsen Lab, Department of Chemistry and Bioscience, Aalborg University, Denmark,Danish Covid-19 Genome Conso…
hCoV-19/Denmark/DCGC-12485/2020,betacoronavirus,EPI_ISL_682666,NA,2020-11-16,Europe,Denmark,Hovedstaden,NA,Europe,Denmark,Hovedstaden,genome,29782,Human,unknown,unknown,NA,B.1.160,GH,Department of Virus and Microbiological Special Diagnostics, Statens Serum Institut, Copenhagen, Denmark,Albertsen Lab, Department of Chemistry and Bioscience, Aalborg University, Denmark,Danish Covid-19 Genome Conso…
hCoV-19/Denmark/DCGC-12484/2020,betacoronavirus,EPI_ISL_682665,NA,2020-11-16,Europe,Denmark,Midtjylland,NA,Europe,Denmark,Midtjylland,genome,29782,Human,unknown,unknown,NA,B.1.177.8,GV,Department of Virus and Microbiological Special Diagnostics, Statens Serum Institut, Copenhagen, Denmark,Albertsen Lab, Department of Chemistry and Bioscience, Aalborg University, Denmark,Danish Covid-19 Genome Con…
hCoV-19/Denmark/DCGC-12483/2020,betacoronavirus,EPI_ISL_682664,NA,2020-11-16,Europe,Denmark,Hovedstaden,NA,Europe,Denmark,Hovedstaden,genome,29782,Human,unknown,unknown,NA,B.1.177.21,GV,Department of Virus and Microbiological Special Diagnostics, Statens Serum Institut, Copenhagen, Denmark,Albertsen Lab, Department of Chemistry and Bioscience, Aalborg University, Denmark,Danish Covid-19 Genome Co…
hCoV-19/Denmark/DCGC-12482/2020,betacoronavirus,EPI_ISL_682663,NA,2020-11-16,Europe,Denmark,Hovedstaden,NA,Europe,Denmark,Hovedstaden,genome,29782,Human,unknown,unknown,NA,B.1,GR,Department of Virus and Microbiological Special Diagnostics, Statens Serum Institut, Copenhagen, Denmark,Albertsen Lab, Department of Chemistry and Bioscience, Aalborg University, Denmark,Danish Covid-19 Genome Consortiu…
hCoV-19/Denmark/DCGC-12481/2020,betacoronavirus,EPI_ISL_682662,NA,2020-11-16,Europe,Denmark,Hovedstaden,NA,Europe,Denmark,Hovedstaden,genome,29781,Human,unknown,unknown,NA,B.1.160.8,GH,Department of Virus and Microbiological Special Diagnostics, Statens Serum Institut, Copenhagen, Denmark,Albertsen Lab, Department of Chemistry and Bioscience, Aalborg University, Denmark,Danish Covid-19 Genome Con…
hCoV-19/Denmark/DCGC-12480/2020,betacoronavirus,EPI_ISL_682661,NA,2020-11-16,Europe,Denmark,Syddanmark,NA,Europe,Denmark,Syddanmark,genome,29782,Human,unknown,unknown,NA,B.1.1.70,GR,Department of Virus and Microbiological Special Diagnostics, Statens Serum Institut, Copenhagen, Denmark,Albertsen Lab, Department of Chemistry and Bioscience, Aalborg University, Denmark,Danish Covid-19 Genome Consor…
hCoV-19/Denmark/DCGC-12479/2020,betacoronavirus,EPI_ISL_682660,NA,2020-11-16,Europe,Denmark,Midtjylland,NA,Europe,Denmark,Midtjylland,genome,29769,Human,unknown,unknown,NA,B.1.1.298,GR,Department of Virus and Microbiological Special Diagnostics, Statens Serum Institut, Copenhagen, Denmark,Albertsen Lab, Department of Chemistry and Bioscience, Aalborg University, Denmark,Danish Covid-19 Genome Con…
hCoV-19/Denmark/DCGC-12478/2020,betacoronavirus,EPI_ISL_682659,NA,2020-11-16,Europe,Denmark,Sjaelland,NA,Europe,Denmark,Sjaelland,genome,29782,Human,unknown,unknown,NA,B.1.177.21,GV,Department of Virus and Microbiological Special Diagnostics, Statens Serum Institut, Copenhagen, Denmark,Albertsen Lab, Department of Chemistry and Bioscience, Aalborg University, Denmark,Danish Covid-19 Genome Consor…
hCoV-19/Denmark/DCGC-12477/2020,betacoronavirus,EPI_ISL_682658,NA,2020-11-16,Europe,Denmark,Hovedstaden,NA,Europe,Denmark,Hovedstaden,genome,29782,Human,unknown,unknown,NA,B.1.177.21,GV,Department of Virus and Microbiological Special Diagnostics, Statens Serum Institut, Copenhagen, Denmark,Albertsen Lab, Department of Chemistry and Bioscience, Aalborg University, Denmark,Danish Covid-19 Genome Co…
hCoV-19/Denmark/DCGC-12476/2020,betacoronavirus,EPI_ISL_682657,NA,2020-11-16,Europe,Denmark,Syddanmark,NA,Europe,Denmark,Syddanmark,genome,29782,Human,unknown,unknown,NA,B.1.177.12,GV,Department of Virus and Microbiological Special Diagnostics, Statens Serum Institut, Copenhagen, Denmark,Albertsen Lab, Department of Chemistry and Bioscience, Aalborg University, Denmark,Danish Covid-19 Genome Cons…
hCoV-19/Denmark/DCGC-12475/2020,betacoronavirus,EPI_ISL_682656,NA,2020-11-16,Europe,Denmark,Hovedstaden,NA,Europe,Denmark,Hovedstaden,genome,29782,Human,unknown,unknown,NA,B.1.160,GH,Department of Virus and Microbiological Special Diagnostics, Statens Serum Institut, Copenhagen, Denmark,Albertsen Lab, Department of Chemistry and Bioscience, Aalborg University, Denmark,Danish Covid-19 Genome Conso…
hCoV-19/Denmark/DCGC-12474/2020,betacoronavirus,EPI_ISL_682655,NA,2020-11-16,Europe,Denmark,Hovedstaden,NA,Europe,Denmark,Hovedstaden,genome,29781,Human,unknown,unknown,NA,B.1.160.8,GH,Department of Virus and Microbiological Special Diagnostics, Statens Serum Institut, Copenhagen, Denmark,Albertsen Lab, Department of Chemistry and Bioscience, Aalborg University, Denmark,Danish Covid-19 Genome Con…
hCoV-19/Denmark/DCGC-12473/2020,betacoronavirus,EPI_ISL_682654,NA,2020-11-16,Europe,Denmark,Hovedstaden,NA,Europe,Denmark,Hovedstaden,genome,29782,Human,unknown,unknown,NA,B.1.177.21,GV,Department of Virus and Microbiological Special Diagnostics, Statens Serum Institut, Copenhagen, Denmark,Albertsen Lab, Department of Chemistry and Bioscience, Aalborg University, Denmark,Danish Covid-19 Genome Co…
hCoV-19/Denmark/DCGC-12472/2020,betacoronavirus,EPI_ISL_682653,NA,2020-11-16,Europe,Denmark,Nordjylland,NA,Europe,Denmark,Nordjylland,genome,29769,Human,unknown,unknown,NA,B.1.1.298,GR,Department of Virus and Microbiological Special Diagnostics, Statens Serum Institut, Copenhagen, Denmark,Albertsen Lab, Department of Chemistry and Bioscience, Aalborg University, Denmark,Danish Covid-19 Genome Con…
hCoV-19/Denmark/DCGC-12471/2020,betacoronavirus,EPI_ISL_682652,NA,2020-11-16,Europe,Denmark,Hovedstaden,NA,Europe,Denmark,Hovedstaden,genome,29782,Human,unknown,unknown,NA,B.1.177.21,GV,Department of Virus and Microbiological Special Diagnostics, Statens Serum Institut, Copenhagen, Denmark,Albertsen Lab, Department of Chemistry and Bioscience, Aalborg University, Denmark,Danish Covid-19 Genome Co…
hCoV-19/Denmark/DCGC-12470/2020,betacoronavirus,EPI_ISL_682651,NA,2020-11-16,Europe,Denmark,Hovedstaden,NA,Europe,Denmark,Hovedstaden,genome,29782,Human,unknown,unknown,NA,B.1.177.21,GV,Department of Virus and Microbiological Special Diagnostics, Statens Serum Institut, Copenhagen, Denmark,Albertsen Lab, Department of Chemistry and Bioscience, Aalborg University, Denmark,Danish Covid-19 Genome Co…
hCoV-19/Denmark/DCGC-12469/2020,betacoronavirus,EPI_ISL_682650,NA,2020-11-16,Europe,Denmark,Syddanmark,NA,Europe,Denmark,Syddanmark,genome,29782,Human,unknown,unknown,NA,B.1.177.12,GV,Department of Virus and Microbiological Special Diagnostics, Statens Serum Institut, Copenhagen, Denmark,Albertsen Lab, Department of Chemistry and Bioscience, Aalborg University, Denmark,Danish Covid-19 Genome Cons…
hCoV-19/Denmark/DCGC-12468/2020,betacoronavirus,EPI_ISL_682649,NA,2020-11-16,Europe,Denmark,Syddanmark,NA,Europe,Denmark,Syddanmark,genome,29782,Human,unknown,unknown,NA,B.1.177.82,GV,Department of Virus and Microbiological Special Diagnostics, Statens Serum Institut, Copenhagen, Denmark,Albertsen Lab, Department of Chemistry and Bioscience, Aalborg University, Denmark,Danish Covid-19 Genome Cons…
hCoV-19/Denmark/DCGC-12467/2020,betacoronavirus,EPI_ISL_682648,NA,2020-11-16,Europe,Denmark,Hovedstaden,NA,Europe,Denmark,Hovedstaden,genome,29782,Human,unknown,unknown,NA,B.1.1.377,GR,Department of Virus and Microbiological Special Diagnostics, Statens Serum Institut, Copenhagen, Denmark,Albertsen Lab, Department of Chemistry and Bioscience, Aalborg University, Denmark,Danish Covid-19 Genome Con…
hCoV-19/Denmark/DCGC-12466/2020,betacoronavirus,EPI_ISL_682647,NA,2020-11-16,Europe,Denmark,Sjaelland,NA,Europe,Denmark,Sjaelland,genome,29782,Human,unknown,unknown,NA,B.1.177.21,GV,Department of Virus and Microbiological Special Diagnostics, Statens Serum Institut, Copenhagen, Denmark,Albertsen Lab, Department of Chemistry and Bioscience, Aalborg University, Denmark,Danish Covid-19 Genome Consor…
hCoV-19/Denmark/DCGC-12465/2020,betacoronavirus,EPI_ISL_682646,NA,2020-11-16,Europe,Denmark,Sjaelland,NA,Europe,Denmark,Sjaelland,genome,29782,Human,unknown,unknown,NA,B.1.177.21,GV,Department of Virus and Microbiological Special Diagnostics, Statens Serum Institut, Copenhagen, Denmark,Albertsen Lab, Department of Chemistry and Bioscience, Aalborg University, Denmark,Danish Covid-19 Genome Consor…
hCoV-19/Denmark/DCGC-12464/2020,betacoronavirus,EPI_ISL_682645,NA,2020-11-16,Europe,Denmark,Midtjylland,NA,Europe,Denmark,Midtjylland,genome,29782,Human,unknown,unknown,NA,B.1.160,GH,Department of Virus and Microbiological Special Diagnostics, Statens Serum Institut, Copenhagen, Denmark,Albertsen Lab, Department of Chemistry and Bioscience, Aalborg University, Denmark,Danish Covid-19 Genome Conso…
hCoV-19/Denmark/DCGC-12463/2020,betacoronavirus,EPI_ISL_682644,NA,2020-11-16,Europe,Denmark,Hovedstaden,NA,Europe,Denmark,Hovedstaden,genome,29782,Human,unknown,unknown,NA,B.1.221,G,Department of Virus and Microbiological Special Diagnostics, Statens Serum Institut, Copenhagen, Denmark,Albertsen Lab, Department of Chemistry and Bioscience, Aalborg University, Denmark,Danish Covid-19 Genome Consor…
hCoV-19/Denmark/DCGC-12462/2020,betacoronavirus,EPI_ISL_682643,NA,2020-11-16,Europe,Denmark,Hovedstaden,NA,Europe,Denmark,Hovedstaden,genome,29769,Human,unknown,unknown,NA,B.1.1.298,GR,Department of Virus and Microbiological Special Diagnostics, Statens Serum Institut, Copenhagen, Denmark,Albertsen Lab, Department of Chemistry and Bioscience, Aalborg University, Denmark,Danish Covid-19 Genome Con…
hCoV-19/Denmark/DCGC-12461/2020,betacoronavirus,EPI_ISL_682642,NA,2020-11-16,Europe,Denmark,Sjaelland,NA,Europe,Denmark,Sjaelland,genome,29768,Human,unknown,unknown,NA,B.1.1.298,GR,Department of Virus and Microbiological Special Diagnostics, Statens Serum Institut, Copenhagen, Denmark,Albertsen Lab, Department of Chemistry and Bioscience, Aalborg University, Denmark,Danish Covid-19 Genome Consort…
hCoV-19/Denmark/DCGC-12460/2020,betacoronavirus,EPI_ISL_682641,NA,2020-11-16,Europe,Denmark,Syddanmark,NA,Europe,Denmark,Syddanmark,genome,29782,Human,unknown,unknown,NA,B.1.1.277,GR,Department of Virus and Microbiological Special Diagnostics, Statens Serum Institut, Copenhagen, Denmark,Albertsen Lab, Department of Chemistry and Bioscience, Aalborg University, Denmark,Danish Covid-19 Genome Conso…
hCoV-19/Denmark/DCGC-12459/2020,betacoronavirus,EPI_ISL_682640,NA,2020-11-16,Europe,Denmark,Hovedstaden,NA,Europe,Denmark,Hovedstaden,genome,29782,Human,unknown,unknown,NA,B.1.177.21,GV,Department of Virus and Microbiological Special Diagnostics, Statens Serum Institut, Copenhagen, Denmark,Albertsen Lab, Department of Chemistry and Bioscience, Aalborg University, Denmark,Danish Covid-19 Genome Co…
hCoV-19/Denmark/DCGC-12458/2020,betacoronavirus,EPI_ISL_682639,NA,2020-11-16,Europe,Denmark,Midtjylland,NA,Europe,Denmark,Midtjylland,genome,29776,Human,unknown,unknown,NA,B.1.258,G,Department of Virus and Microbiological Special Diagnostics, Statens Serum Institut, Copenhagen, Denmark,Albertsen Lab, Department of Chemistry and Bioscience, Aalborg University, Denmark,Danish Covid-19 Genome Consor…
hCoV-19/Denmark/DCGC-12457/2020,betacoronavirus,EPI_ISL_682638,NA,2020-11-16,Europe,Denmark,Midtjylland,NA,Europe,Denmark,Midtjylland,genome,29782,Human,unknown,unknown,NA,B.1.177.21,GV,Department of Virus and Microbiological Special Diagnostics, Statens Serum Institut, Copenhagen, Denmark,Albertsen Lab, Department of Chemistry and Bioscience, Aalborg University, Denmark,Danish Covid-19 Genome Co…
hCoV-19/Denmark/DCGC-12456/2020,betacoronavirus,EPI_ISL_682637,NA,2020-11-16,Europe,Denmark,Hovedstaden,NA,Europe,Denmark,Hovedstaden,genome,29782,Human,unknown,unknown,NA,B.1.177.21,GV,Department of Virus and Microbiological Special Diagnostics, Statens Serum Institut, Copenhagen, Denmark,Albertsen Lab, Department of Chemistry and Bioscience, Aalborg University, Denmark,Danish Covid-19 Genome Co…
hCoV-19/Denmark/DCGC-12455/2020,betacoronavirus,EPI_ISL_682636,NA,2020-11-16,Europe,Denmark,Hovedstaden,NA,Europe,Denmark,Hovedstaden,genome,29782,Human,unknown,unknown,NA,B.1.177.21,GV,Department of Virus and Microbiological Special Diagnostics, Statens Serum Institut, Copenhagen, Denmark,Albertsen Lab, Department of Chemistry and Bioscience, Aalborg University, Denmark,Danish Covid-19 Genome Co…
hCoV-19/Denmark/DCGC-12454/2020,betacoronavirus,EPI_ISL_682635,NA,2020-11-16,Europe,Denmark,Hovedstaden,NA,Europe,Denmark,Hovedstaden,genome,29776,Human,unknown,unknown,NA,B.1.258.11,G,Department of Virus and Microbiological Special Diagnostics, Statens Serum Institut, Copenhagen, Denmark,Albertsen Lab, Department of Chemistry and Bioscience, Aalborg University, Denmark,Danish Covid-19 Genome Con…
hCoV-19/Denmark/DCGC-12453/2020,betacoronavirus,EPI_ISL_682634,NA,2020-11-16,Europe,Denmark,Hovedstaden,NA,Europe,Denmark,Hovedstaden,genome,29782,Human,unknown,unknown,NA,B.1.160,GH,Department of Virus and Microbiological Special Diagnostics, Statens Serum Institut, Copenhagen, Denmark,Albertsen Lab, Department of Chemistry and Bioscience, Aalborg University, Denmark,Danish Covid-19 Genome Conso…
hCoV-19/Denmark/DCGC-12452/2020,betacoronavirus,EPI_ISL_682633,NA,2020-11-16,Europe,Denmark,Midtjylland,NA,Europe,Denmark,Midtjylland,genome,29769,Human,unknown,unknown,NA,B.1.1.298,GR,Department of Virus and Microbiological Special Diagnostics, Statens Serum Institut, Copenhagen, Denmark,Albertsen Lab, Department of Chemistry and Bioscience, Aalborg University, Denmark,Danish Covid-19 Genome Con…
hCoV-19/Denmark/DCGC-12451/2020,betacoronavirus,EPI_ISL_682632,NA,2020-11-16,Europe,Denmark,Syddanmark,NA,Europe,Denmark,Syddanmark,genome,29776,Human,unknown,unknown,NA,B.1.258,G,Department of Virus and Microbiological Special Diagnostics, Statens Serum Institut, Copenhagen, Denmark,Albertsen Lab, Department of Chemistry and Bioscience, Aalborg University, Denmark,Danish Covid-19 Genome Consorti…
hCoV-19/Denmark/DCGC-12450/2020,betacoronavirus,EPI_ISL_682631,NA,2020-11-16,Europe,Denmark,Hovedstaden,NA,Europe,Denmark,Hovedstaden,genome,29782,Human,unknown,unknown,NA,B.1.177.21,GV,Department of Virus and Microbiological Special Diagnostics, Statens Serum Institut, Copenhagen, Denmark,Albertsen Lab, Department of Chemistry and Bioscience, Aalborg University, Denmark,Danish Covid-19 Genome Co…
hCoV-19/Denmark/DCGC-12449/2020,betacoronavirus,EPI_ISL_682630,NA,2020-11-16,Europe,Denmark,Hovedstaden,NA,Europe,Denmark,Hovedstaden,genome,29782,Human,unknown,unknown,NA,B.1.177.21,GV,Department of Virus and Microbiological Special Diagnostics, Statens Serum Institut, Copenhagen, Denmark,Albertsen Lab, Department of Chemistry and Bioscience, Aalborg University, Denmark,Danish Covid-19 Genome Co…
hCoV-19/Denmark/DCGC-12448/2020,betacoronavirus,EPI_ISL_682629,NA,2020-11-16,Europe,Denmark,Hovedstaden,NA,Europe,Denmark,Hovedstaden,genome,29781,Human,unknown,unknown,NA,B.1.177.42,GV,Department of Virus and Microbiological Special Diagnostics, Statens Serum Institut, Copenhagen, Denmark,Albertsen Lab, Department of Chemistry and Bioscience, Aalborg University, Denmark,Danish Covid-19 Genome Co…
hCoV-19/Denmark/DCGC-12447/2020,betacoronavirus,EPI_ISL_682628,NA,2020-11-16,Europe,Denmark,Hovedstaden,NA,Europe,Denmark,Hovedstaden,genome,29782,Human,unknown,unknown,NA,B.1.160,GH,Department of Virus and Microbiological Special Diagnostics, Statens Serum Institut, Copenhagen, Denmark,Albertsen Lab, Department of Chemistry and Bioscience, Aalborg University, Denmark,Danish Covid-19 Genome Conso…
hCoV-19/Denmark/DCGC-12446/2020,betacoronavirus,EPI_ISL_682627,NA,2020-11-16,Europe,Denmark,Hovedstaden,NA,Europe,Denmark,Hovedstaden,genome,29778,Human,unknown,unknown,NA,B.1.36.9,GH,Department of Virus and Microbiological Special Diagnostics, Statens Serum Institut, Copenhagen, Denmark,Albertsen Lab, Department of Chemistry and Bioscience, Aalborg University, Denmark,Danish Covid-19 Genome Cons…
hCoV-19/Denmark/DCGC-12445/2020,betacoronavirus,EPI_ISL_682626,NA,2020-11-16,Europe,Denmark,Syddanmark,NA,Europe,Denmark,Syddanmark,genome,29782,Human,unknown,unknown,NA,B.1.536,G,Department of Virus and Microbiological Special Diagnostics, Statens Serum Institut, Copenhagen, Denmark,Albertsen Lab, Department of Chemistry and Bioscience, Aalborg University, Denmark,Danish Covid-19 Genome Consorti…
hCoV-19/Denmark/DCGC-12444/2020,betacoronavirus,EPI_ISL_682625,NA,2020-11-16,Europe,Denmark,Midtjylland,NA,Europe,Denmark,Midtjylland,genome,29776,Human,unknown,unknown,NA,B.1.258.11,G,Department of Virus and Microbiological Special Diagnostics, Statens Serum Institut, Copenhagen, Denmark,Albertsen Lab, Department of Chemistry and Bioscience, Aalborg University, Denmark,Danish Covid-19 Genome Con…
hCoV-19/Denmark/DCGC-12443/2020,betacoronavirus,EPI_ISL_682624,NA,2020-11-16,Europe,Denmark,Midtjylland,NA,Europe,Denmark,Midtjylland,genome,29782,Human,unknown,unknown,NA,B.1.1.302,GR,Department of Virus and Microbiological Special Diagnostics, Statens Serum Institut, Copenhagen, Denmark,Albertsen Lab, Department of Chemistry and Bioscience, Aalborg University, Denmark,Danish Covid-19 Genome Con…
hCoV-19/Denmark/DCGC-12442/2020,betacoronavirus,EPI_ISL_682623,NA,2020-11-16,Europe,Denmark,Hovedstaden,NA,Europe,Denmark,Hovedstaden,genome,29782,Human,unknown,unknown,NA,B.1.177.21,GV,Department of Virus and Microbiological Special Diagnostics, Statens Serum Institut, Copenhagen, Denmark,Albertsen Lab, Department of Chemistry and Bioscience, Aalborg University, Denmark,Danish Covid-19 Genome Co…
hCoV-19/Denmark/DCGC-12441/2020,betacoronavirus,EPI_ISL_682622,NA,2020-11-16,Europe,Denmark,Sjaelland,NA,Europe,Denmark,Sjaelland,genome,29776,Human,unknown,unknown,NA,B.1.258.11,G,Department of Virus and Microbiological Special Diagnostics, Statens Serum Institut, Copenhagen, Denmark,Albertsen Lab, Department of Chemistry and Bioscience, Aalborg University, Denmark,Danish Covid-19 Genome Consort…
hCoV-19/Denmark/DCGC-12440/2020,betacoronavirus,EPI_ISL_682621,NA,2020-11-16,Europe,Denmark,Hovedstaden,NA,Europe,Denmark,Hovedstaden,genome,29782,Human,unknown,unknown,NA,B.1.177.21,GV,Department of Virus and Microbiological Special Diagnostics, Statens Serum Institut, Copenhagen, Denmark,Albertsen Lab, Department of Chemistry and Bioscience, Aalborg University, Denmark,Danish Covid-19 Genome Co…
hCoV-19/Denmark/DCGC-12439/2020,betacoronavirus,EPI_ISL_682620,NA,2020-11-16,Europe,Denmark,Hovedstaden,NA,Europe,Denmark,Hovedstaden,genome,29782,Human,unknown,unknown,NA,B.1.221,G,Department of Virus and Microbiological Special Diagnostics, Statens Serum Institut, Copenhagen, Denmark,Albertsen Lab, Department of Chemistry and Bioscience, Aalborg University, Denmark,Danish Covid-19 Genome Consor…
hCoV-19/Denmark/DCGC-12438/2020,betacoronavirus,EPI_ISL_682619,NA,2020-11-16,Europe,Denmark,Hovedstaden,NA,Europe,Denmark,Hovedstaden,genome,29769,Human,unknown,unknown,NA,B.1.1.298,GR,Department of Virus and Microbiological Special Diagnostics, Statens Serum Institut, Copenhagen, Denmark,Albertsen Lab, Department of Chemistry and Bioscience, Aalborg University, Denmark,Danish Covid-19 Genome Con…
hCoV-19/Denmark/DCGC-12437/2020,betacoronavirus,EPI_ISL_682618,NA,2020-11-16,Europe,Denmark,Hovedstaden,NA,Europe,Denmark,Hovedstaden,genome,29782,Human,unknown,unknown,NA,B.1.177.70,GV,Department of Virus and Microbiological Special Diagnostics, Statens Serum Institut, Copenhagen, Denmark,Albertsen Lab, Department of Chemistry and Bioscience, Aalborg University, Denmark,Danish Covid-19 Genome Co…
hCoV-19/Denmark/DCGC-12436/2020,betacoronavirus,EPI_ISL_682617,NA,2020-11-16,Europe,Denmark,Hovedstaden,NA,Europe,Denmark,Hovedstaden,genome,29782,Human,unknown,unknown,NA,B.1,G,Department of Virus and Microbiological Special Diagnostics, Statens Serum Institut, Copenhagen, Denmark,Albertsen Lab, Department of Chemistry and Bioscience, Aalborg University, Denmark,Danish Covid-19 Genome Consortium…
hCoV-19/Denmark/DCGC-12435/2020,betacoronavirus,EPI_ISL_682616,NA,2020-11-16,Europe,Denmark,Sjaelland,NA,Europe,Denmark,Sjaelland,genome,29782,Human,unknown,unknown,NA,B.1.177.21,GV,Department of Virus and Microbiological Special Diagnostics, Statens Serum Institut, Copenhagen, Denmark,Albertsen Lab, Department of Chemistry and Bioscience, Aalborg University, Denmark,Danish Covid-19 Genome Consor…
hCoV-19/Denmark/DCGC-12434/2020,betacoronavirus,EPI_ISL_682615,NA,2020-11-16,Europe,Denmark,Midtjylland,NA,Europe,Denmark,Midtjylland,genome,29782,Human,unknown,unknown,NA,B.1.1.302,GR,Department of Virus and Microbiological Special Diagnostics, Statens Serum Institut, Copenhagen, Denmark,Albertsen Lab, Department of Chemistry and Bioscience, Aalborg University, Denmark,Danish Covid-19 Genome Con…
hCoV-19/Denmark/DCGC-12433/2020,betacoronavirus,EPI_ISL_682614,NA,2020-11-16,Europe,Denmark,Hovedstaden,NA,Europe,Denmark,Hovedstaden,genome,29782,Human,unknown,unknown,NA,B.1.177.21,GV,Department of Virus and Microbiological Special Diagnostics, Statens Serum Institut, Copenhagen, Denmark,Albertsen Lab, Department of Chemistry and Bioscience, Aalborg University, Denmark,Danish Covid-19 Genome Co…
hCoV-19/Denmark/DCGC-12432/2020,betacoronavirus,EPI_ISL_682613,NA,2020-11-16,Europe,Denmark,Syddanmark,NA,Europe,Denmark,Syddanmark,genome,29782,Human,unknown,unknown,NA,B.1.1.70,GR,Department of Virus and Microbiological Special Diagnostics, Statens Serum Institut, Copenhagen, Denmark,Albertsen Lab, Department of Chemistry and Bioscience, Aalborg University, Denmark,Danish Covid-19 Genome Consor…
hCoV-19/Denmark/DCGC-12431/2020,betacoronavirus,EPI_ISL_682612,NA,2020-11-16,Europe,Denmark,Midtjylland,NA,Europe,Denmark,Midtjylland,genome,29769,Human,unknown,unknown,NA,B.1.1.298,GR,Department of Virus and Microbiological Special Diagnostics, Statens Serum Institut, Copenhagen, Denmark,Albertsen Lab, Department of Chemistry and Bioscience, Aalborg University, Denmark,Danish Covid-19 Genome Con…
hCoV-19/Denmark/DCGC-12430/2020,betacoronavirus,EPI_ISL_682611,NA,2020-11-16,Europe,Denmark,Sjaelland,NA,Europe,Denmark,Sjaelland,genome,29769,Human,unknown,unknown,NA,B.1.1.298,GR,Department of Virus and Microbiological Special Diagnostics, Statens Serum Institut, Copenhagen, Denmark,Albertsen Lab, Department of Chemistry and Bioscience, Aalborg University, Denmark,Danish Covid-19 Genome Consort…
hCoV-19/Denmark/DCGC-12429/2020,betacoronavirus,EPI_ISL_682610,NA,2020-11-16,Europe,Denmark,Midtjylland,NA,Europe,Denmark,Midtjylland,genome,29776,Human,unknown,unknown,NA,B.1.258,G,Department of Virus and Microbiological Special Diagnostics, Statens Serum Institut, Copenhagen, Denmark,Albertsen Lab, Department of Chemistry and Bioscience, Aalborg University, Denmark,Danish Covid-19 Genome Consor…
hCoV-19/Denmark/DCGC-12428/2020,betacoronavirus,EPI_ISL_682609,NA,2020-11-16,Europe,Denmark,Midtjylland,NA,Europe,Denmark,Midtjylland,genome,29782,Human,unknown,unknown,NA,B.1.1.219,GR,Department of Virus and Microbiological Special Diagnostics, Statens Serum Institut, Copenhagen, Denmark,Albertsen Lab, Department of Chemistry and Bioscience, Aalborg University, Denmark,Danish Covid-19 Genome Con…
hCoV-19/Denmark/DCGC-12427/2020,betacoronavirus,EPI_ISL_682608,NA,2020-11-16,Europe,Denmark,Sjaelland,NA,Europe,Denmark,Sjaelland,genome,29782,Human,unknown,unknown,NA,B.1.160,GH,Department of Virus and Microbiological Special Diagnostics, Statens Serum Institut, Copenhagen, Denmark,Albertsen Lab, Department of Chemistry and Bioscience, Aalborg University, Denmark,Danish Covid-19 Genome Consortiu…
hCoV-19/Denmark/DCGC-12426/2020,betacoronavirus,EPI_ISL_682607,NA,2020-11-16,Europe,Denmark,Syddanmark,NA,Europe,Denmark,Syddanmark,genome,29782,Human,unknown,unknown,NA,B.1.1.70,GR,Department of Virus and Microbiological Special Diagnostics, Statens Serum Institut, Copenhagen, Denmark,Albertsen Lab, Department of Chemistry and Bioscience, Aalborg University, Denmark,Danish Covid-19 Genome Consor…
hCoV-19/Denmark/DCGC-12425/2020,betacoronavirus,EPI_ISL_682606,NA,2020-11-16,Europe,Denmark,Midtjylland,NA,Europe,Denmark,Midtjylland,genome,29779,Human,unknown,unknown,NA,B.1.177,GV,Department of Virus and Microbiological Special Diagnostics, Statens Serum Institut, Copenhagen, Denmark,Albertsen Lab, Department of Chemistry and Bioscience, Aalborg University, Denmark,Danish Covid-19 Genome Conso…
hCoV-19/Denmark/DCGC-12424/2020,betacoronavirus,EPI_ISL_682605,NA,2020-11-16,Europe,Denmark,Syddanmark,NA,Europe,Denmark,Syddanmark,genome,29782,Human,unknown,unknown,NA,B.1.1,GR,Department of Virus and Microbiological Special Diagnostics, Statens Serum Institut, Copenhagen, Denmark,Albertsen Lab, Department of Chemistry and Bioscience, Aalborg University, Denmark,Danish Covid-19 Genome Consortiu…
hCoV-19/Denmark/DCGC-12423/2020,betacoronavirus,EPI_ISL_682604,NA,2020-11-16,Europe,Denmark,Midtjylland,NA,Europe,Denmark,Midtjylland,genome,29776,Human,unknown,unknown,NA,B.1.258,G,Department of Virus and Microbiological Special Diagnostics, Statens Serum Institut, Copenhagen, Denmark,Albertsen Lab, Department of Chemistry and Bioscience, Aalborg University, Denmark,Danish Covid-19 Genome Consor…
hCoV-19/Denmark/DCGC-12422/2020,betacoronavirus,EPI_ISL_682603,NA,2020-11-16,Europe,Denmark,Midtjylland,NA,Europe,Denmark,Midtjylland,genome,29769,Human,unknown,unknown,NA,B.1,GR,Department of Virus and Microbiological Special Diagnostics, Statens Serum Institut, Copenhagen, Denmark,Albertsen Lab, Department of Chemistry and Bioscience, Aalborg University, Denmark,Danish Covid-19 Genome Consortiu…
hCoV-19/Denmark/DCGC-12421/2020,betacoronavirus,EPI_ISL_682602,NA,2020-11-16,Europe,Denmark,Hovedstaden,NA,Europe,Denmark,Hovedstaden,genome,29782,Human,unknown,unknown,NA,B.1.36.25,GH,Department of Virus and Microbiological Special Diagnostics, Statens Serum Institut, Copenhagen, Denmark,Albertsen Lab, Department of Chemistry and Bioscience, Aalborg University, Denmark,Danish Covid-19 Genome Con…
hCoV-19/Denmark/DCGC-12420/2020,betacoronavirus,EPI_ISL_682601,NA,2020-11-16,Europe,Denmark,Midtjylland,NA,Europe,Denmark,Midtjylland,genome,29782,Human,unknown,unknown,NA,B.1.177.40,GV,Department of Virus and Microbiological Special Diagnostics, Statens Serum Institut, Copenhagen, Denmark,Albertsen Lab, Department of Chemistry and Bioscience, Aalborg University, Denmark,Danish Covid-19 Genome Co…
hCoV-19/Denmark/DCGC-12419/2020,betacoronavirus,EPI_ISL_682600,NA,2020-11-16,Europe,Denmark,Hovedstaden,NA,Europe,Denmark,Hovedstaden,genome,29782,Human,unknown,unknown,NA,B.1.177.21,GV,Department of Virus and Microbiological Special Diagnostics, Statens Serum Institut, Copenhagen, Denmark,Albertsen Lab, Department of Chemistry and Bioscience, Aalborg University, Denmark,Danish Covid-19 Genome Co…
hCoV-19/Denmark/DCGC-12418/2020,betacoronavirus,EPI_ISL_682599,NA,2020-11-16,Europe,Denmark,Midtjylland,NA,Europe,Denmark,Midtjylland,genome,29782,Human,unknown,unknown,NA,B.1.177.82,GV,Department of Virus and Microbiological Special Diagnostics, Statens Serum Institut, Copenhagen, Denmark,Albertsen Lab, Department of Chemistry and Bioscience, Aalborg University, Denmark,Danish Covid-19 Genome Co…
hCoV-19/Denmark/DCGC-12417/2020,betacoronavirus,EPI_ISL_682598,NA,2020-11-16,Europe,Denmark,Hovedstaden,NA,Europe,Denmark,Hovedstaden,genome,29782,Human,unknown,unknown,NA,B.1.221,G,Department of Virus and Microbiological Special Diagnostics, Statens Serum Institut, Copenhagen, Denmark,Albertsen Lab, Department of Chemistry and Bioscience, Aalborg University, Denmark,Danish Covid-19 Genome Consor…
hCoV-19/Denmark/DCGC-12416/2020,betacoronavirus,EPI_ISL_682597,NA,2020-11-16,Europe,Denmark,Hovedstaden,NA,Europe,Denmark,Hovedstaden,genome,29782,Human,unknown,unknown,NA,B.1.1.153,GR,Department of Virus and Microbiological Special Diagnostics, Statens Serum Institut, Copenhagen, Denmark,Albertsen Lab, Department of Chemistry and Bioscience, Aalborg University, Denmark,Danish Covid-19 Genome Con…
hCoV-19/Denmark/DCGC-12415/2020,betacoronavirus,EPI_ISL_682596,NA,2020-11-16,Europe,Denmark,Hovedstaden,NA,Europe,Denmark,Hovedstaden,genome,29782,Human,unknown,unknown,NA,B.1.221,G,Department of Virus and Microbiological Special Diagnostics, Statens Serum Institut, Copenhagen, Denmark,Albertsen Lab, Department of Chemistry and Bioscience, Aalborg University, Denmark,Danish Covid-19 Genome Consor…
hCoV-19/Denmark/DCGC-12414/2020,betacoronavirus,EPI_ISL_682595,NA,2020-11-16,Europe,Denmark,Sjaelland,NA,Europe,Denmark,Sjaelland,genome,29782,Human,unknown,unknown,NA,B.1.36,GH,Department of Virus and Microbiological Special Diagnostics, Statens Serum Institut, Copenhagen, Denmark,Albertsen Lab, Department of Chemistry and Bioscience, Aalborg University, Denmark,Danish Covid-19 Genome Consortium…
hCoV-19/Denmark/DCGC-12413/2020,betacoronavirus,EPI_ISL_682594,NA,2020-11-16,Europe,Denmark,Hovedstaden,NA,Europe,Denmark,Hovedstaden,genome,29782,Human,unknown,unknown,NA,B.1.160,GH,Department of Virus and Microbiological Special Diagnostics, Statens Serum Institut, Copenhagen, Denmark,Albertsen Lab, Department of Chemistry and Bioscience, Aalborg University, Denmark,Danish Covid-19 Genome Conso…
hCoV-19/Denmark/DCGC-12412/2020,betacoronavirus,EPI_ISL_682593,NA,2020-11-16,Europe,Denmark,Hovedstaden,NA,Europe,Denmark,Hovedstaden,genome,29782,Human,unknown,unknown,NA,B.1.177.21,GV,Department of Virus and Microbiological Special Diagnostics, Statens Serum Institut, Copenhagen, Denmark,Albertsen Lab, Department of Chemistry and Bioscience, Aalborg University, Denmark,Danish Covid-19 Genome Co…
hCoV-19/Denmark/DCGC-12411/2020,betacoronavirus,EPI_ISL_682592,NA,2020-11-16,Europe,Denmark,Hovedstaden,NA,Europe,Denmark,Hovedstaden,genome,29782,Human,unknown,unknown,NA,B.1.1.277,GR,Department of Virus and Microbiological Special Diagnostics, Statens Serum Institut, Copenhagen, Denmark,Albertsen Lab, Department of Chemistry and Bioscience, Aalborg University, Denmark,Danish Covid-19 Genome Con…
hCoV-19/Denmark/DCGC-12410/2020,betacoronavirus,EPI_ISL_682591,NA,2020-11-16,Europe,Denmark,Sjaelland,NA,Europe,Denmark,Sjaelland,genome,29782,Human,unknown,unknown,NA,B.1.36.25,GH,Department of Virus and Microbiological Special Diagnostics, Statens Serum Institut, Copenhagen, Denmark,Albertsen Lab, Department of Chemistry and Bioscience, Aalborg University, Denmark,Danish Covid-19 Genome Consort…
hCoV-19/Denmark/DCGC-12409/2020,betacoronavirus,EPI_ISL_682590,NA,2020-11-16,Europe,Denmark,Hovedstaden,NA,Europe,Denmark,Hovedstaden,genome,29782,Human,unknown,unknown,NA,B.1.177,GV,Department of Virus and Microbiological Special Diagnostics, Statens Serum Institut, Copenhagen, Denmark,Albertsen Lab, Department of Chemistry and Bioscience, Aalborg University, Denmark,Danish Covid-19 Genome Conso…
hCoV-19/Denmark/DCGC-12408/2020,betacoronavirus,EPI_ISL_682589,NA,2020-11-16,Europe,Denmark,Hovedstaden,NA,Europe,Denmark,Hovedstaden,genome,29782,Human,unknown,unknown,NA,B.1.1.377,GR,Department of Virus and Microbiological Special Diagnostics, Statens Serum Institut, Copenhagen, Denmark,Albertsen Lab, Department of Chemistry and Bioscience, Aalborg University, Denmark,Danish Covid-19 Genome Con…
hCoV-19/Denmark/DCGC-12407/2020,betacoronavirus,EPI_ISL_682588,NA,2020-11-16,Europe,Denmark,Hovedstaden,NA,Europe,Denmark,Hovedstaden,genome,29782,Human,unknown,unknown,NA,B.1.177.21,GV,Department of Virus and Microbiological Special Diagnostics, Statens Serum Institut, Copenhagen, Denmark,Albertsen Lab, Department of Chemistry and Bioscience, Aalborg University, Denmark,Danish Covid-19 Genome Co…
hCoV-19/Denmark/DCGC-12406/2020,betacoronavirus,EPI_ISL_682587,NA,2020-11-16,Europe,Denmark,Hovedstaden,NA,Europe,Denmark,Hovedstaden,genome,29782,Human,unknown,unknown,NA,B.1.177.21,GV,Department of Virus and Microbiological Special Diagnostics, Statens Serum Institut, Copenhagen, Denmark,Albertsen Lab, Department of Chemistry and Bioscience, Aalborg University, Denmark,Danish Covid-19 Genome Co…
hCoV-19/Denmark/DCGC-12405/2020,betacoronavirus,EPI_ISL_682586,NA,2020-11-16,Europe,Denmark,Syddanmark,NA,Europe,Denmark,Syddanmark,genome,29782,Human,unknown,unknown,NA,B.1.177.12,GV,Department of Virus and Microbiological Special Diagnostics, Statens Serum Institut, Copenhagen, Denmark,Albertsen Lab, Department of Chemistry and Bioscience, Aalborg University, Denmark,Danish Covid-19 Genome Cons…
hCoV-19/Denmark/DCGC-12404/2020,betacoronavirus,EPI_ISL_682585,NA,2020-11-16,Europe,Denmark,Sjaelland,NA,Europe,Denmark,Sjaelland,genome,29779,Human,unknown,unknown,NA,B.1.177.21,GV,Department of Virus and Microbiological Special Diagnostics, Statens Serum Institut, Copenhagen, Denmark,Albertsen Lab, Department of Chemistry and Bioscience, Aalborg University, Denmark,Danish Covid-19 Genome Consor…
hCoV-19/Denmark/DCGC-12403/2020,betacoronavirus,EPI_ISL_682584,NA,2020-11-16,Europe,Denmark,Hovedstaden,NA,Europe,Denmark,Hovedstaden,genome,29782,Human,unknown,unknown,NA,B.1.1.377,GR,Department of Virus and Microbiological Special Diagnostics, Statens Serum Institut, Copenhagen, Denmark,Albertsen Lab, Department of Chemistry and Bioscience, Aalborg University, Denmark,Danish Covid-19 Genome Con…
hCoV-19/Denmark/DCGC-12402/2020,betacoronavirus,EPI_ISL_682583,NA,2020-11-16,Europe,Denmark,Syddanmark,NA,Europe,Denmark,Syddanmark,genome,29782,Human,unknown,unknown,NA,B.1.127,G,Department of Virus and Microbiological Special Diagnostics, Statens Serum Institut, Copenhagen, Denmark,Albertsen Lab, Department of Chemistry and Bioscience, Aalborg University, Denmark,Danish Covid-19 Genome Consorti…
hCoV-19/Denmark/DCGC-12401/2020,betacoronavirus,EPI_ISL_682582,NA,2020-11-16,Europe,Denmark,Syddanmark,NA,Europe,Denmark,Syddanmark,genome,29782,Human,unknown,unknown,NA,B.1.177.12,GV,Department of Virus and Microbiological Special Diagnostics, Statens Serum Institut, Copenhagen, Denmark,Albertsen Lab, Department of Chemistry and Bioscience, Aalborg University, Denmark,Danish Covid-19 Genome Cons…
hCoV-19/Denmark/DCGC-12400/2020,betacoronavirus,EPI_ISL_682581,NA,2020-11-16,Europe,Denmark,Syddanmark,NA,Europe,Denmark,Syddanmark,genome,29782,Human,unknown,unknown,NA,B.1.160,GH,Department of Virus and Microbiological Special Diagnostics, Statens Serum Institut, Copenhagen, Denmark,Albertsen Lab, Department of Chemistry and Bioscience, Aalborg University, Denmark,Danish Covid-19 Genome Consort…
hCoV-19/Denmark/DCGC-12399/2020,betacoronavirus,EPI_ISL_682580,NA,2020-11-16,Europe,Denmark,Hovedstaden,NA,Europe,Denmark,Hovedstaden,genome,29782,Human,unknown,unknown,NA,B.1.36.22,GH,Department of Virus and Microbiological Special Diagnostics, Statens Serum Institut, Copenhagen, Denmark,Albertsen Lab, Department of Chemistry and Bioscience, Aalborg University, Denmark,Danish Covid-19 Genome Con…
hCoV-19/Denmark/DCGC-12398/2020,betacoronavirus,EPI_ISL_682579,NA,2020-11-16,Europe,Denmark,Syddanmark,NA,Europe,Denmark,Syddanmark,genome,29782,Human,unknown,unknown,NA,B.1.536,G,Department of Virus and Microbiological Special Diagnostics, Statens Serum Institut, Copenhagen, Denmark,Albertsen Lab, Department of Chemistry and Bioscience, Aalborg University, Denmark,Danish Covid-19 Genome Consorti…
hCoV-19/Denmark/DCGC-12397/2020,betacoronavirus,EPI_ISL_682578,NA,2020-11-16,Europe,Denmark,Hovedstaden,NA,Europe,Denmark,Hovedstaden,genome,29782,Human,unknown,unknown,NA,B.1.177.21,GV,Department of Virus and Microbiological Special Diagnostics, Statens Serum Institut, Copenhagen, Denmark,Albertsen Lab, Department of Chemistry and Bioscience, Aalborg University, Denmark,Danish Covid-19 Genome Co…
hCoV-19/Denmark/DCGC-12396/2020,betacoronavirus,EPI_ISL_682577,NA,2020-11-16,Europe,Denmark,Hovedstaden,NA,Europe,Denmark,Hovedstaden,genome,29782,Human,unknown,unknown,NA,B.1.160,GH,Department of Virus and Microbiological Special Diagnostics, Statens Serum Institut, Copenhagen, Denmark,Albertsen Lab, Department of Chemistry and Bioscience, Aalborg University, Denmark,Danish Covid-19 Genome Conso…
hCoV-19/Denmark/DCGC-12395/2020,betacoronavirus,EPI_ISL_682576,NA,2020-11-16,Europe,Denmark,Hovedstaden,NA,Europe,Denmark,Hovedstaden,genome,29782,Human,unknown,unknown,NA,B.1.177,GV,Department of Virus and Microbiological Special Diagnostics, Statens Serum Institut, Copenhagen, Denmark,Albertsen Lab, Department of Chemistry and Bioscience, Aalborg University, Denmark,Danish Covid-19 Genome Conso…
hCoV-19/Denmark/DCGC-12394/2020,betacoronavirus,EPI_ISL_682575,NA,2020-11-16,Europe,Denmark,Hovedstaden,NA,Europe,Denmark,Hovedstaden,genome,29782,Human,unknown,unknown,NA,B.1.177.21,GV,Department of Virus and Microbiological Special Diagnostics, Statens Serum Institut, Copenhagen, Denmark,Albertsen Lab, Department of Chemistry and Bioscience, Aalborg University, Denmark,Danish Covid-19 Genome Co…
hCoV-19/Denmark/DCGC-12393/2020,betacoronavirus,EPI_ISL_682574,NA,2020-11-16,Europe,Denmark,Midtjylland,NA,Europe,Denmark,Midtjylland,genome,29769,Human,unknown,unknown,NA,B.1.1.298,GR,Department of Virus and Microbiological Special Diagnostics, Statens Serum Institut, Copenhagen, Denmark,Albertsen Lab, Department of Chemistry and Bioscience, Aalborg University, Denmark,Danish Covid-19 Genome Con…
hCoV-19/Denmark/DCGC-12392/2020,betacoronavirus,EPI_ISL_682573,NA,2020-11-16,Europe,Denmark,Hovedstaden,NA,Europe,Denmark,Hovedstaden,genome,29782,Human,unknown,unknown,NA,B.1.177.21,GV,Department of Virus and Microbiological Special Diagnostics, Statens Serum Institut, Copenhagen, Denmark,Albertsen Lab, Department of Chemistry and Bioscience, Aalborg University, Denmark,Danish Covid-19 Genome Co…
hCoV-19/Denmark/DCGC-12391/2020,betacoronavirus,EPI_ISL_682572,NA,2020-11-16,Europe,Denmark,Midtjylland,NA,Europe,Denmark,Midtjylland,genome,29769,Human,unknown,unknown,NA,B.1.1.298,GR,Department of Virus and Microbiological Special Diagnostics, Statens Serum Institut, Copenhagen, Denmark,Albertsen Lab, Department of Chemistry and Bioscience, Aalborg University, Denmark,Danish Covid-19 Genome Con…
hCoV-19/Denmark/DCGC-12390/2020,betacoronavirus,EPI_ISL_682571,NA,2020-11-16,Europe,Denmark,Hovedstaden,NA,Europe,Denmark,Hovedstaden,genome,29776,Human,unknown,unknown,NA,B.1.258.11,G,Department of Virus and Microbiological Special Diagnostics, Statens Serum Institut, Copenhagen, Denmark,Albertsen Lab, Department of Chemistry and Bioscience, Aalborg University, Denmark,Danish Covid-19 Genome Con…
hCoV-19/Denmark/DCGC-12389/2020,betacoronavirus,EPI_ISL_682570,NA,2020-11-16,Europe,Denmark,Midtjylland,NA,Europe,Denmark,Midtjylland,genome,29769,Human,unknown,unknown,NA,B.1.1.298,GR,Department of Virus and Microbiological Special Diagnostics, Statens Serum Institut, Copenhagen, Denmark,Albertsen Lab, Department of Chemistry and Bioscience, Aalborg University, Denmark,Danish Covid-19 Genome Con…
hCoV-19/Denmark/DCGC-12388/2020,betacoronavirus,EPI_ISL_682569,NA,2020-11-16,Europe,Denmark,Nordjylland,NA,Europe,Denmark,Nordjylland,genome,29769,Human,unknown,unknown,NA,B.1.1.298,GR,Department of Virus and Microbiological Special Diagnostics, Statens Serum Institut, Copenhagen, Denmark,Albertsen Lab, Department of Chemistry and Bioscience, Aalborg University, Denmark,Danish Covid-19 Genome Con…
hCoV-19/Denmark/DCGC-12387/2020,betacoronavirus,EPI_ISL_682568,NA,2020-11-16,Europe,Denmark,Hovedstaden,NA,Europe,Denmark,Hovedstaden,genome,29782,Human,unknown,unknown,NA,B.1.1.302,GR,Department of Virus and Microbiological Special Diagnostics, Statens Serum Institut, Copenhagen, Denmark,Albertsen Lab, Department of Chemistry and Bioscience, Aalborg University, Denmark,Danish Covid-19 Genome Con…
hCoV-19/Denmark/DCGC-12386/2020,betacoronavirus,EPI_ISL_682567,NA,2020-11-16,Europe,Denmark,Nordjylland,NA,Europe,Denmark,Nordjylland,genome,29782,Human,unknown,unknown,NA,B.1.1.153,GR,Department of Virus and Microbiological Special Diagnostics, Statens Serum Institut, Copenhagen, Denmark,Albertsen Lab, Department of Chemistry and Bioscience, Aalborg University, Denmark,Danish Covid-19 Genome Con…
hCoV-19/Denmark/DCGC-12385/2020,betacoronavirus,EPI_ISL_682566,NA,2020-11-16,Europe,Denmark,Midtjylland,NA,Europe,Denmark,Midtjylland,genome,29768,Human,unknown,unknown,NA,B.1.1.298,GR,Department of Virus and Microbiological Special Diagnostics, Statens Serum Institut, Copenhagen, Denmark,Albertsen Lab, Department of Chemistry and Bioscience, Aalborg University, Denmark,Danish Covid-19 Genome Con…
hCoV-19/Denmark/DCGC-12384/2020,betacoronavirus,EPI_ISL_682565,NA,2020-11-16,Europe,Denmark,Syddanmark,NA,Europe,Denmark,Syddanmark,genome,29782,Human,unknown,unknown,NA,B.1.160,GH,Department of Virus and Microbiological Special Diagnostics, Statens Serum Institut, Copenhagen, Denmark,Albertsen Lab, Department of Chemistry and Bioscience, Aalborg University, Denmark,Danish Covid-19 Genome Consort…
hCoV-19/Denmark/DCGC-12383/2020,betacoronavirus,EPI_ISL_682564,NA,2020-11-16,Europe,Denmark,Midtjylland,NA,Europe,Denmark,Midtjylland,genome,29782,Human,unknown,unknown,NA,B.1.127,G,Department of Virus and Microbiological Special Diagnostics, Statens Serum Institut, Copenhagen, Denmark,Albertsen Lab, Department of Chemistry and Bioscience, Aalborg University, Denmark,Danish Covid-19 Genome Consor…
hCoV-19/Denmark/DCGC-12382/2020,betacoronavirus,EPI_ISL_682563,NA,2020-11-16,Europe,Denmark,Hovedstaden,NA,Europe,Denmark,Hovedstaden,genome,29782,Human,unknown,unknown,NA,B.1.36.25,GH,Department of Virus and Microbiological Special Diagnostics, Statens Serum Institut, Copenhagen, Denmark,Albertsen Lab, Department of Chemistry and Bioscience, Aalborg University, Denmark,Danish Covid-19 Genome Con…
hCoV-19/Denmark/DCGC-12381/2020,betacoronavirus,EPI_ISL_682562,NA,2020-11-16,Europe,Denmark,Hovedstaden,NA,Europe,Denmark,Hovedstaden,genome,29782,Human,unknown,unknown,NA,B.1.1.377,GR,Department of Virus and Microbiological Special Diagnostics, Statens Serum Institut, Copenhagen, Denmark,Albertsen Lab, Department of Chemistry and Bioscience, Aalborg University, Denmark,Danish Covid-19 Genome Con…
hCoV-19/Denmark/DCGC-12380/2020,betacoronavirus,EPI_ISL_682561,NA,2020-11-16,Europe,Denmark,Nordjylland,NA,Europe,Denmark,Nordjylland,genome,29769,Human,unknown,unknown,NA,B.1.1.298,GR,Department of Virus and Microbiological Special Diagnostics, Statens Serum Institut, Copenhagen, Denmark,Albertsen Lab, Department of Chemistry and Bioscience, Aalborg University, Denmark,Danish Covid-19 Genome Con…
hCoV-19/Denmark/DCGC-12379/2020,betacoronavirus,EPI_ISL_682560,NA,2020-11-16,Europe,Denmark,Midtjylland,NA,Europe,Denmark,Midtjylland,genome,29769,Human,unknown,unknown,NA,B.1.1.298,GR,Department of Virus and Microbiological Special Diagnostics, Statens Serum Institut, Copenhagen, Denmark,Albertsen Lab, Department of Chemistry and Bioscience, Aalborg University, Denmark,Danish Covid-19 Genome Con…
hCoV-19/Denmark/DCGC-12378/2020,betacoronavirus,EPI_ISL_682559,NA,2020-11-16,Europe,Denmark,Syddanmark,NA,Europe,Denmark,Syddanmark,genome,29782,Human,unknown,unknown,NA,B.1.536,G,Department of Virus and Microbiological Special Diagnostics, Statens Serum Institut, Copenhagen, Denmark,Albertsen Lab, Department of Chemistry and Bioscience, Aalborg University, Denmark,Danish Covid-19 Genome Consorti…
hCoV-19/Denmark/DCGC-12377/2020,betacoronavirus,EPI_ISL_682558,NA,2020-11-16,Europe,Denmark,Nordjylland,NA,Europe,Denmark,Nordjylland,genome,29782,Human,unknown,unknown,NA,B.1.1,GR,Department of Virus and Microbiological Special Diagnostics, Statens Serum Institut, Copenhagen, Denmark,Albertsen Lab, Department of Chemistry and Bioscience, Aalborg University, Denmark,Danish Covid-19 Genome Consort…
hCoV-19/Denmark/DCGC-12376/2020,betacoronavirus,EPI_ISL_682557,NA,2020-11-16,Europe,Denmark,Nordjylland,NA,Europe,Denmark,Nordjylland,genome,29776,Human,unknown,unknown,NA,B.1.258,G,Department of Virus and Microbiological Special Diagnostics, Statens Serum Institut, Copenhagen, Denmark,Albertsen Lab, Department of Chemistry and Bioscience, Aalborg University, Denmark,Danish Covid-19 Genome Consor…
hCoV-19/Denmark/DCGC-12375/2020,betacoronavirus,EPI_ISL_682556,NA,2020-11-16,Europe,Denmark,Sjaelland,NA,Europe,Denmark,Sjaelland,genome,29782,Human,unknown,unknown,NA,B.1.177.21,GV,Department of Virus and Microbiological Special Diagnostics, Statens Serum Institut, Copenhagen, Denmark,Albertsen Lab, Department of Chemistry and Bioscience, Aalborg University, Denmark,Danish Covid-19 Genome Consor…
hCoV-19/Denmark/DCGC-12374/2020,betacoronavirus,EPI_ISL_682555,NA,2020-11-16,Europe,Denmark,Hovedstaden,NA,Europe,Denmark,Hovedstaden,genome,29782,Human,unknown,unknown,NA,B.1,G,Department of Virus and Microbiological Special Diagnostics, Statens Serum Institut, Copenhagen, Denmark,Albertsen Lab, Department of Chemistry and Bioscience, Aalborg University, Denmark,Danish Covid-19 Genome Consortium…
hCoV-19/Denmark/DCGC-12373/2020,betacoronavirus,EPI_ISL_682554,NA,2020-11-16,Europe,Denmark,Hovedstaden,NA,Europe,Denmark,Hovedstaden,genome,29782,Human,unknown,unknown,NA,B.1.221,G,Department of Virus and Microbiological Special Diagnostics, Statens Serum Institut, Copenhagen, Denmark,Albertsen Lab, Department of Chemistry and Bioscience, Aalborg University, Denmark,Danish Covid-19 Genome Consor…
hCoV-19/Denmark/DCGC-12372/2020,betacoronavirus,EPI_ISL_682553,NA,2020-11-16,Europe,Denmark,Hovedstaden,NA,Europe,Denmark,Hovedstaden,genome,29782,Human,unknown,unknown,NA,B.1.1.153,GR,Department of Virus and Microbiological Special Diagnostics, Statens Serum Institut, Copenhagen, Denmark,Albertsen Lab, Department of Chemistry and Bioscience, Aalborg University, Denmark,Danish Covid-19 Genome Con…
hCoV-19/Denmark/DCGC-12371/2020,betacoronavirus,EPI_ISL_682552,NA,2020-11-16,Europe,Denmark,Nordjylland,NA,Europe,Denmark,Nordjylland,genome,29782,Human,unknown,unknown,NA,B.1.177.12,GV,Department of Virus and Microbiological Special Diagnostics, Statens Serum Institut, Copenhagen, Denmark,Albertsen Lab, Department of Chemistry and Bioscience, Aalborg University, Denmark,Danish Covid-19 Genome Co…
hCoV-19/Denmark/DCGC-12370/2020,betacoronavirus,EPI_ISL_682551,NA,2020-11-16,Europe,Denmark,Hovedstaden,NA,Europe,Denmark,Hovedstaden,genome,29769,Human,unknown,unknown,NA,B.1.1.298,GR,Department of Virus and Microbiological Special Diagnostics, Statens Serum Institut, Copenhagen, Denmark,Albertsen Lab, Department of Chemistry and Bioscience, Aalborg University, Denmark,Danish Covid-19 Genome Con…
hCoV-19/Denmark/DCGC-12369/2020,betacoronavirus,EPI_ISL_682550,NA,2020-11-16,Europe,Denmark,Hovedstaden,NA,Europe,Denmark,Hovedstaden,genome,29782,Human,unknown,unknown,NA,B.1.177.21,GV,Department of Virus and Microbiological Special Diagnostics, Statens Serum Institut, Copenhagen, Denmark,Albertsen Lab, Department of Chemistry and Bioscience, Aalborg University, Denmark,Danish Covid-19 Genome Co…
hCoV-19/Denmark/DCGC-12368/2020,betacoronavirus,EPI_ISL_682549,NA,2020-11-16,Europe,Denmark,Hovedstaden,NA,Europe,Denmark,Hovedstaden,genome,29782,Human,unknown,unknown,NA,B.1.177.21,GV,Department of Virus and Microbiological Special Diagnostics, Statens Serum Institut, Copenhagen, Denmark,Albertsen Lab, Department of Chemistry and Bioscience, Aalborg University, Denmark,Danish Covid-19 Genome Co…
hCoV-19/Denmark/DCGC-12367/2020,betacoronavirus,EPI_ISL_682548,NA,2020-11-16,Europe,Denmark,Sjaelland,NA,Europe,Denmark,Sjaelland,genome,29782,Human,unknown,unknown,NA,B.1.36,GH,Department of Virus and Microbiological Special Diagnostics, Statens Serum Institut, Copenhagen, Denmark,Albertsen Lab, Department of Chemistry and Bioscience, Aalborg University, Denmark,Danish Covid-19 Genome Consortium…
hCoV-19/Denmark/DCGC-12366/2020,betacoronavirus,EPI_ISL_682547,NA,2020-11-16,Europe,Denmark,Syddanmark,NA,Europe,Denmark,Syddanmark,genome,29782,Human,unknown,unknown,NA,B.1.536,G,Department of Virus and Microbiological Special Diagnostics, Statens Serum Institut, Copenhagen, Denmark,Albertsen Lab, Department of Chemistry and Bioscience, Aalborg University, Denmark,Danish Covid-19 Genome Consorti…
hCoV-19/Denmark/DCGC-12365/2020,betacoronavirus,EPI_ISL_682546,NA,2020-11-16,Europe,Denmark,Midtjylland,NA,Europe,Denmark,Midtjylland,genome,29782,Human,unknown,unknown,NA,B.1.1,GR,Department of Virus and Microbiological Special Diagnostics, Statens Serum Institut, Copenhagen, Denmark,Albertsen Lab, Department of Chemistry and Bioscience, Aalborg University, Denmark,Danish Covid-19 Genome Consort…
hCoV-19/Denmark/DCGC-12364/2020,betacoronavirus,EPI_ISL_682545,NA,2020-11-16,Europe,Denmark,Sjaelland,NA,Europe,Denmark,Sjaelland,genome,29782,Human,unknown,unknown,NA,B.1.177.21,GV,Department of Virus and Microbiological Special Diagnostics, Statens Serum Institut, Copenhagen, Denmark,Albertsen Lab, Department of Chemistry and Bioscience, Aalborg University, Denmark,Danish Covid-19 Genome Consor…
hCoV-19/Denmark/DCGC-12363/2020,betacoronavirus,EPI_ISL_682544,NA,2020-11-16,Europe,Denmark,Syddanmark,NA,Europe,Denmark,Syddanmark,genome,29769,Human,unknown,unknown,NA,B.1.1.298,GR,Department of Virus and Microbiological Special Diagnostics, Statens Serum Institut, Copenhagen, Denmark,Albertsen Lab, Department of Chemistry and Bioscience, Aalborg University, Denmark,Danish Covid-19 Genome Conso…
hCoV-19/Denmark/DCGC-12362/2020,betacoronavirus,EPI_ISL_682543,NA,2020-11-16,Europe,Denmark,Hovedstaden,NA,Europe,Denmark,Hovedstaden,genome,29782,Human,unknown,unknown,NA,B.1.177.81,GV,Department of Virus and Microbiological Special Diagnostics, Statens Serum Institut, Copenhagen, Denmark,Albertsen Lab, Department of Chemistry and Bioscience, Aalborg University, Denmark,Danish Covid-19 Genome Co…
hCoV-19/Denmark/DCGC-12361/2020,betacoronavirus,EPI_ISL_682542,NA,2020-11-16,Europe,Denmark,Nordjylland,NA,Europe,Denmark,Nordjylland,genome,29769,Human,unknown,unknown,NA,B.1.1.298,GR,Department of Virus and Microbiological Special Diagnostics, Statens Serum Institut, Copenhagen, Denmark,Albertsen Lab, Department of Chemistry and Bioscience, Aalborg University, Denmark,Danish Covid-19 Genome Con…
hCoV-19/Denmark/DCGC-12360/2020,betacoronavirus,EPI_ISL_682541,NA,2020-11-16,Europe,Denmark,Sjaelland,NA,Europe,Denmark,Sjaelland,genome,29782,Human,unknown,unknown,NA,B.1.177.43,GV,Department of Virus and Microbiological Special Diagnostics, Statens Serum Institut, Copenhagen, Denmark,Albertsen Lab, Department of Chemistry and Bioscience, Aalborg University, Denmark,Danish Covid-19 Genome Consor…
hCoV-19/Denmark/DCGC-12359/2020,betacoronavirus,EPI_ISL_682540,NA,2020-11-16,Europe,Denmark,Hovedstaden,NA,Europe,Denmark,Hovedstaden,genome,29782,Human,unknown,unknown,NA,B.1.1.377,GR,Department of Virus and Microbiological Special Diagnostics, Statens Serum Institut, Copenhagen, Denmark,Albertsen Lab, Department of Chemistry and Bioscience, Aalborg University, Denmark,Danish Covid-19 Genome Con…
hCoV-19/Denmark/DCGC-12358/2020,betacoronavirus,EPI_ISL_682539,NA,2020-11-16,Europe,Denmark,Hovedstaden,NA,Europe,Denmark,Hovedstaden,genome,29782,Human,unknown,unknown,NA,B.1.177.21,GV,Department of Virus and Microbiological Special Diagnostics, Statens Serum Institut, Copenhagen, Denmark,Albertsen Lab, Department of Chemistry and Bioscience, Aalborg University, Denmark,Danish Covid-19 Genome Co…
hCoV-19/Denmark/DCGC-12357/2020,betacoronavirus,EPI_ISL_682538,NA,2020-11-16,Europe,Denmark,Nordjylland,NA,Europe,Denmark,Nordjylland,genome,29776,Human,unknown,unknown,NA,B.1.258,G,Department of Virus and Microbiological Special Diagnostics, Statens Serum Institut, Copenhagen, Denmark,Albertsen Lab, Department of Chemistry and Bioscience, Aalborg University, Denmark,Danish Covid-19 Genome Consor…
hCoV-19/Denmark/DCGC-12356/2020,betacoronavirus,EPI_ISL_682537,NA,2020-11-16,Europe,Denmark,Syddanmark,NA,Europe,Denmark,Syddanmark,genome,29768,Human,unknown,unknown,NA,B.1.1.298,GR,Department of Virus and Microbiological Special Diagnostics, Statens Serum Institut, Copenhagen, Denmark,Albertsen Lab, Department of Chemistry and Bioscience, Aalborg University, Denmark,Danish Covid-19 Genome Conso…
hCoV-19/Denmark/DCGC-12355/2020,betacoronavirus,EPI_ISL_682536,NA,2020-11-16,Europe,Denmark,Syddanmark,NA,Europe,Denmark,Syddanmark,genome,29769,Human,unknown,unknown,NA,B.1.1.298,GR,Department of Virus and Microbiological Special Diagnostics, Statens Serum Institut, Copenhagen, Denmark,Albertsen Lab, Department of Chemistry and Bioscience, Aalborg University, Denmark,Danish Covid-19 Genome Conso…
hCoV-19/Denmark/DCGC-12354/2020,betacoronavirus,EPI_ISL_682535,NA,2020-11-16,Europe,Denmark,Hovedstaden,NA,Europe,Denmark,Hovedstaden,genome,29782,Human,unknown,unknown,NA,B.1.177.21,GV,Department of Virus and Microbiological Special Diagnostics, Statens Serum Institut, Copenhagen, Denmark,Albertsen Lab, Department of Chemistry and Bioscience, Aalborg University, Denmark,Danish Covid-19 Genome Co…
hCoV-19/Denmark/DCGC-12353/2020,betacoronavirus,EPI_ISL_682534,NA,2020-11-16,Europe,Denmark,Hovedstaden,NA,Europe,Denmark,Hovedstaden,genome,29782,Human,unknown,unknown,NA,B.1.221,G,Department of Virus and Microbiological Special Diagnostics, Statens Serum Institut, Copenhagen, Denmark,Albertsen Lab, Department of Chemistry and Bioscience, Aalborg University, Denmark,Danish Covid-19 Genome Consor…
hCoV-19/Denmark/DCGC-12352/2020,betacoronavirus,EPI_ISL_682533,NA,2020-11-16,Europe,Denmark,Hovedstaden,NA,Europe,Denmark,Hovedstaden,genome,29776,Human,unknown,unknown,NA,B.1.258,G,Department of Virus and Microbiological Special Diagnostics, Statens Serum Institut, Copenhagen, Denmark,Albertsen Lab, Department of Chemistry and Bioscience, Aalborg University, Denmark,Danish Covid-19 Genome Consor…
hCoV-19/Denmark/DCGC-12351/2020,betacoronavirus,EPI_ISL_682532,NA,2020-11-16,Europe,Denmark,Midtjylland,NA,Europe,Denmark,Midtjylland,genome,29782,Human,unknown,unknown,NA,B.1.1,GR,Department of Virus and Microbiological Special Diagnostics, Statens Serum Institut, Copenhagen, Denmark,Albertsen Lab, Department of Chemistry and Bioscience, Aalborg University, Denmark,Danish Covid-19 Genome Consort…
hCoV-19/Denmark/DCGC-12350/2020,betacoronavirus,EPI_ISL_682531,NA,2020-11-16,Europe,Denmark,Hovedstaden,NA,Europe,Denmark,Hovedstaden,genome,29782,Human,unknown,unknown,NA,B.1.177.70,GV,Department of Virus and Microbiological Special Diagnostics, Statens Serum Institut, Copenhagen, Denmark,Albertsen Lab, Department of Chemistry and Bioscience, Aalborg University, Denmark,Danish Covid-19 Genome Co…
hCoV-19/Denmark/DCGC-12349/2020,betacoronavirus,EPI_ISL_682530,NA,2020-11-16,Europe,Denmark,Midtjylland,NA,Europe,Denmark,Midtjylland,genome,29782,Human,unknown,unknown,NA,B.1.1,GR,Department of Virus and Microbiological Special Diagnostics, Statens Serum Institut, Copenhagen, Denmark,Albertsen Lab, Department of Chemistry and Bioscience, Aalborg University, Denmark,Danish Covid-19 Genome Consort…
hCoV-19/Denmark/DCGC-12348/2020,betacoronavirus,EPI_ISL_682529,NA,2020-11-16,Europe,Denmark,Midtjylland,NA,Europe,Denmark,Midtjylland,genome,29782,Human,unknown,unknown,NA,B.1.177.12,GV,Department of Virus and Microbiological Special Diagnostics, Statens Serum Institut, Copenhagen, Denmark,Albertsen Lab, Department of Chemistry and Bioscience, Aalborg University, Denmark,Danish Covid-19 Genome Co…
hCoV-19/Denmark/DCGC-12347/2020,betacoronavirus,EPI_ISL_682528,NA,2020-11-16,Europe,Denmark,Hovedstaden,NA,Europe,Denmark,Hovedstaden,genome,29782,Human,unknown,unknown,NA,B.1.1.377,GR,Department of Virus and Microbiological Special Diagnostics, Statens Serum Institut, Copenhagen, Denmark,Albertsen Lab, Department of Chemistry and Bioscience, Aalborg University, Denmark,Danish Covid-19 Genome Con…
hCoV-19/Denmark/DCGC-12346/2020,betacoronavirus,EPI_ISL_682527,NA,2020-11-16,Europe,Denmark,Hovedstaden,NA,Europe,Denmark,Hovedstaden,genome,29781,Human,unknown,unknown,NA,B.1.160.8,GH,Department of Virus and Microbiological Special Diagnostics, Statens Serum Institut, Copenhagen, Denmark,Albertsen Lab, Department of Chemistry and Bioscience, Aalborg University, Denmark,Danish Covid-19 Genome Con…
hCoV-19/Denmark/DCGC-12345/2020,betacoronavirus,EPI_ISL_682526,NA,2020-11-16,Europe,Denmark,Syddanmark,NA,Europe,Denmark,Syddanmark,genome,29782,Human,unknown,unknown,NA,B.1.177.12,GV,Department of Virus and Microbiological Special Diagnostics, Statens Serum Institut, Copenhagen, Denmark,Albertsen Lab, Department of Chemistry and Bioscience, Aalborg University, Denmark,Danish Covid-19 Genome Cons…
hCoV-19/Denmark/DCGC-12344/2020,betacoronavirus,EPI_ISL_682525,NA,2020-11-16,Europe,Denmark,Syddanmark,NA,Europe,Denmark,Syddanmark,genome,29782,Human,unknown,unknown,NA,B.1.1.70,GR,Department of Virus and Microbiological Special Diagnostics, Statens Serum Institut, Copenhagen, Denmark,Albertsen Lab, Department of Chemistry and Bioscience, Aalborg University, Denmark,Danish Covid-19 Genome Consor…
hCoV-19/Denmark/DCGC-12343/2020,betacoronavirus,EPI_ISL_682524,NA,2020-11-16,Europe,Denmark,Midtjylland,NA,Europe,Denmark,Midtjylland,genome,29776,Human,unknown,unknown,NA,B.1.258,G,Department of Virus and Microbiological Special Diagnostics, Statens Serum Institut, Copenhagen, Denmark,Albertsen Lab, Department of Chemistry and Bioscience, Aalborg University, Denmark,Danish Covid-19 Genome Consor…
hCoV-19/Denmark/DCGC-12342/2020,betacoronavirus,EPI_ISL_682523,NA,2020-11-16,Europe,Denmark,Hovedstaden,NA,Europe,Denmark,Hovedstaden,genome,29782,Human,unknown,unknown,NA,B.1.221,G,Department of Virus and Microbiological Special Diagnostics, Statens Serum Institut, Copenhagen, Denmark,Albertsen Lab, Department of Chemistry and Bioscience, Aalborg University, Denmark,Danish Covid-19 Genome Consor…
hCoV-19/Denmark/DCGC-12341/2020,betacoronavirus,EPI_ISL_682522,NA,2020-11-16,Europe,Denmark,Midtjylland,NA,Europe,Denmark,Midtjylland,genome,29782,Human,unknown,unknown,NA,C.30.1,GR,Department of Virus and Microbiological Special Diagnostics, Statens Serum Institut, Copenhagen, Denmark,Albertsen Lab, Department of Chemistry and Bioscience, Aalborg University, Denmark,Danish Covid-19 Genome Consor…
hCoV-19/Denmark/DCGC-12340/2020,betacoronavirus,EPI_ISL_682521,NA,2020-11-16,Europe,Denmark,Midtjylland,NA,Europe,Denmark,Midtjylland,genome,29776,Human,unknown,unknown,NA,B.1.258.11,G,Department of Virus and Microbiological Special Diagnostics, Statens Serum Institut, Copenhagen, Denmark,Albertsen Lab, Department of Chemistry and Bioscience, Aalborg University, Denmark,Danish Covid-19 Genome Con…
hCoV-19/Denmark/DCGC-12339/2020,betacoronavirus,EPI_ISL_682520,NA,2020-11-16,Europe,Denmark,Hovedstaden,NA,Europe,Denmark,Hovedstaden,genome,29782,Human,unknown,unknown,NA,B.1.398,G,Department of Virus and Microbiological Special Diagnostics, Statens Serum Institut, Copenhagen, Denmark,Albertsen Lab, Department of Chemistry and Bioscience, Aalborg University, Denmark,Danish Covid-19 Genome Consor…
hCoV-19/Denmark/DCGC-12338/2020,betacoronavirus,EPI_ISL_682519,NA,2020-11-16,Europe,Denmark,Syddanmark,NA,Europe,Denmark,Syddanmark,genome,29782,Human,unknown,unknown,NA,B.1.1.70,GR,Department of Virus and Microbiological Special Diagnostics, Statens Serum Institut, Copenhagen, Denmark,Albertsen Lab, Department of Chemistry and Bioscience, Aalborg University, Denmark,Danish Covid-19 Genome Consor…
hCoV-19/Denmark/DCGC-12337/2020,betacoronavirus,EPI_ISL_682518,NA,2020-11-16,Europe,Denmark,Hovedstaden,NA,Europe,Denmark,Hovedstaden,genome,29781,Human,unknown,unknown,NA,B.1.177.42,GV,Department of Virus and Microbiological Special Diagnostics, Statens Serum Institut, Copenhagen, Denmark,Albertsen Lab, Department of Chemistry and Bioscience, Aalborg University, Denmark,Danish Covid-19 Genome Co…
hCoV-19/Denmark/DCGC-12336/2020,betacoronavirus,EPI_ISL_682517,NA,2020-11-16,Europe,Denmark,Hovedstaden,NA,Europe,Denmark,Hovedstaden,genome,29776,Human,unknown,unknown,NA,B.1.258.11,G,Department of Virus and Microbiological Special Diagnostics, Statens Serum Institut, Copenhagen, Denmark,Albertsen Lab, Department of Chemistry and Bioscience, Aalborg University, Denmark,Danish Covid-19 Genome Con…
hCoV-19/Denmark/DCGC-12335/2020,betacoronavirus,EPI_ISL_682516,NA,2020-11-16,Europe,Denmark,Hovedstaden,NA,Europe,Denmark,Hovedstaden,genome,29782,Human,unknown,unknown,NA,B.1.177.21,GV,Department of Virus and Microbiological Special Diagnostics, Statens Serum Institut, Copenhagen, Denmark,Albertsen Lab, Department of Chemistry and Bioscience, Aalborg University, Denmark,Danish Covid-19 Genome Co…
hCoV-19/Denmark/DCGC-12334/2020,betacoronavirus,EPI_ISL_682515,NA,2020-11-16,Europe,Denmark,Midtjylland,NA,Europe,Denmark,Midtjylland,genome,29782,Human,unknown,unknown,NA,B.1.177.12,GV,Department of Virus and Microbiological Special Diagnostics, Statens Serum Institut, Copenhagen, Denmark,Albertsen Lab, Department of Chemistry and Bioscience, Aalborg University, Denmark,Danish Covid-19 Genome Co…
hCoV-19/Denmark/DCGC-12333/2020,betacoronavirus,EPI_ISL_682514,NA,2020-11-16,Europe,Denmark,Hovedstaden,NA,Europe,Denmark,Hovedstaden,genome,29782,Human,unknown,unknown,NA,B.1.1.277,GR,Department of Virus and Microbiological Special Diagnostics, Statens Serum Institut, Copenhagen, Denmark,Albertsen Lab, Department of Chemistry and Bioscience, Aalborg University, Denmark,Danish Covid-19 Genome Con…
hCoV-19/Denmark/DCGC-12332/2020,betacoronavirus,EPI_ISL_682513,NA,2020-11-16,Europe,Denmark,Nordjylland,NA,Europe,Denmark,Nordjylland,genome,29769,Human,unknown,unknown,NA,B.1.1.298,GR,Department of Virus and Microbiological Special Diagnostics, Statens Serum Institut, Copenhagen, Denmark,Albertsen Lab, Department of Chemistry and Bioscience, Aalborg University, Denmark,Danish Covid-19 Genome Con…
hCoV-19/Denmark/DCGC-12331/2020,betacoronavirus,EPI_ISL_682512,NA,2020-11-16,Europe,Denmark,Sjaelland,NA,Europe,Denmark,Sjaelland,genome,29782,Human,unknown,unknown,NA,B.1.1.377,GR,Department of Virus and Microbiological Special Diagnostics, Statens Serum Institut, Copenhagen, Denmark,Albertsen Lab, Department of Chemistry and Bioscience, Aalborg University, Denmark,Danish Covid-19 Genome Consort…
hCoV-19/Denmark/DCGC-12330/2020,betacoronavirus,EPI_ISL_682511,NA,2020-11-16,Europe,Denmark,Midtjylland,NA,Europe,Denmark,Midtjylland,genome,29769,Human,unknown,unknown,NA,B.1.1.298,GR,Department of Virus and Microbiological Special Diagnostics, Statens Serum Institut, Copenhagen, Denmark,Albertsen Lab, Department of Chemistry and Bioscience, Aalborg University, Denmark,Danish Covid-19 Genome Con…
hCoV-19/Denmark/DCGC-12329/2020,betacoronavirus,EPI_ISL_682510,NA,2020-11-16,Europe,Denmark,Hovedstaden,NA,Europe,Denmark,Hovedstaden,genome,29782,Human,unknown,unknown,NA,B.1.221,G,Department of Virus and Microbiological Special Diagnostics, Statens Serum Institut, Copenhagen, Denmark,Albertsen Lab, Department of Chemistry and Bioscience, Aalborg University, Denmark,Danish Covid-19 Genome Consor…
hCoV-19/Denmark/DCGC-12328/2020,betacoronavirus,EPI_ISL_682509,NA,2020-11-16,Europe,Denmark,Midtjylland,NA,Europe,Denmark,Midtjylland,genome,29769,Human,unknown,unknown,NA,B.1.1.298,GR,Department of Virus and Microbiological Special Diagnostics, Statens Serum Institut, Copenhagen, Denmark,Albertsen Lab, Department of Chemistry and Bioscience, Aalborg University, Denmark,Danish Covid-19 Genome Con…
hCoV-19/Denmark/DCGC-12327/2020,betacoronavirus,EPI_ISL_682508,NA,2020-11-16,Europe,Denmark,Syddanmark,NA,Europe,Denmark,Syddanmark,genome,29782,Human,unknown,unknown,NA,B.1.536,G,Department of Virus and Microbiological Special Diagnostics, Statens Serum Institut, Copenhagen, Denmark,Albertsen Lab, Department of Chemistry and Bioscience, Aalborg University, Denmark,Danish Covid-19 Genome Consorti…
hCoV-19/Denmark/DCGC-12326/2020,betacoronavirus,EPI_ISL_682507,NA,2020-11-16,Europe,Denmark,Midtjylland,NA,Europe,Denmark,Midtjylland,genome,29769,Human,unknown,unknown,NA,B.1.1.298,GR,Department of Virus and Microbiological Special Diagnostics, Statens Serum Institut, Copenhagen, Denmark,Albertsen Lab, Department of Chemistry and Bioscience, Aalborg University, Denmark,Danish Covid-19 Genome Con…
hCoV-19/Denmark/DCGC-12325/2020,betacoronavirus,EPI_ISL_682506,NA,2020-11-16,Europe,Denmark,Hovedstaden,NA,Europe,Denmark,Hovedstaden,genome,29782,Human,unknown,unknown,NA,B.1.177.21,GV,Department of Virus and Microbiological Special Diagnostics, Statens Serum Institut, Copenhagen, Denmark,Albertsen Lab, Department of Chemistry and Bioscience, Aalborg University, Denmark,Danish Covid-19 Genome Co…
hCoV-19/Denmark/DCGC-12324/2020,betacoronavirus,EPI_ISL_682505,NA,2020-11-16,Europe,Denmark,Hovedstaden,NA,Europe,Denmark,Hovedstaden,genome,29781,Human,unknown,unknown,NA,B.1.160.8,GH,Department of Virus and Microbiological Special Diagnostics, Statens Serum Institut, Copenhagen, Denmark,Albertsen Lab, Department of Chemistry and Bioscience, Aalborg University, Denmark,Danish Covid-19 Genome Con…
hCoV-19/Denmark/DCGC-12323/2020,betacoronavirus,EPI_ISL_682504,NA,2020-11-16,Europe,Denmark,Hovedstaden,NA,Europe,Denmark,Hovedstaden,genome,29782,Human,unknown,unknown,NA,B.1.1.153,GR,Department of Virus and Microbiological Special Diagnostics, Statens Serum Institut, Copenhagen, Denmark,Albertsen Lab, Department of Chemistry and Bioscience, Aalborg University, Denmark,Danish Covid-19 Genome Con…
hCoV-19/Denmark/DCGC-12322/2020,betacoronavirus,EPI_ISL_682503,NA,2020-11-16,Europe,Denmark,Hovedstaden,NA,Europe,Denmark,Hovedstaden,genome,29782,Human,unknown,unknown,NA,B.1.1.288,GR,Department of Virus and Microbiological Special Diagnostics, Statens Serum Institut, Copenhagen, Denmark,Albertsen Lab, Department of Chemistry and Bioscience, Aalborg University, Denmark,Danish Covid-19 Genome Con…
hCoV-19/Denmark/DCGC-12321/2020,betacoronavirus,EPI_ISL_682502,NA,2020-11-16,Europe,Denmark,Hovedstaden,NA,Europe,Denmark,Hovedstaden,genome,29782,Human,unknown,unknown,NA,B.1,GR,Department of Virus and Microbiological Special Diagnostics, Statens Serum Institut, Copenhagen, Denmark,Albertsen Lab, Department of Chemistry and Bioscience, Aalborg University, Denmark,Danish Covid-19 Genome Consortiu…
hCoV-19/Denmark/DCGC-12320/2020,betacoronavirus,EPI_ISL_682501,NA,2020-11-16,Europe,Denmark,Hovedstaden,NA,Europe,Denmark,Hovedstaden,genome,29782,Human,unknown,unknown,NA,B.1.160,GH,Department of Virus and Microbiological Special Diagnostics, Statens Serum Institut, Copenhagen, Denmark,Albertsen Lab, Department of Chemistry and Bioscience, Aalborg University, Denmark,Danish Covid-19 Genome Conso…
hCoV-19/Denmark/DCGC-12319/2020,betacoronavirus,EPI_ISL_682500,NA,2020-11-16,Europe,Denmark,Midtjylland,NA,Europe,Denmark,Midtjylland,genome,29782,Human,unknown,unknown,NA,B.1.1.70,GR,Department of Virus and Microbiological Special Diagnostics, Statens Serum Institut, Copenhagen, Denmark,Albertsen Lab, Department of Chemistry and Bioscience, Aalborg University, Denmark,Danish Covid-19 Genome Cons…
hCoV-19/Denmark/DCGC-12318/2020,betacoronavirus,EPI_ISL_682499,NA,2020-11-16,Europe,Denmark,Midtjylland,NA,Europe,Denmark,Midtjylland,genome,29769,Human,unknown,unknown,NA,B.1.1.298,GR,Department of Virus and Microbiological Special Diagnostics, Statens Serum Institut, Copenhagen, Denmark,Albertsen Lab, Department of Chemistry and Bioscience, Aalborg University, Denmark,Danish Covid-19 Genome Con…
hCoV-19/Denmark/DCGC-12317/2020,betacoronavirus,EPI_ISL_682498,NA,2020-11-16,Europe,Denmark,Hovedstaden,NA,Europe,Denmark,Hovedstaden,genome,29779,Human,unknown,unknown,NA,B.1.177.21,GV,Department of Virus and Microbiological Special Diagnostics, Statens Serum Institut, Copenhagen, Denmark,Albertsen Lab, Department of Chemistry and Bioscience, Aalborg University, Denmark,Danish Covid-19 Genome Co…
hCoV-19/Denmark/DCGC-12316/2020,betacoronavirus,EPI_ISL_682497,NA,2020-11-16,Europe,Denmark,Sjaelland,NA,Europe,Denmark,Sjaelland,genome,29782,Human,unknown,unknown,NA,B.1.177.21,GV,Department of Virus and Microbiological Special Diagnostics, Statens Serum Institut, Copenhagen, Denmark,Albertsen Lab, Department of Chemistry and Bioscience, Aalborg University, Denmark,Danish Covid-19 Genome Consor…
hCoV-19/Denmark/DCGC-12315/2020,betacoronavirus,EPI_ISL_682496,NA,2020-11-16,Europe,Denmark,Midtjylland,NA,Europe,Denmark,Midtjylland,genome,29782,Human,unknown,unknown,NA,B.1.177.35,GV,Department of Virus and Microbiological Special Diagnostics, Statens Serum Institut, Copenhagen, Denmark,Albertsen Lab, Department of Chemistry and Bioscience, Aalborg University, Denmark,Danish Covid-19 Genome Co…
hCoV-19/Denmark/DCGC-12314/2020,betacoronavirus,EPI_ISL_682495,NA,2020-11-16,Europe,Denmark,Syddanmark,NA,Europe,Denmark,Syddanmark,genome,29776,Human,unknown,unknown,NA,B.1.258,G,Department of Virus and Microbiological Special Diagnostics, Statens Serum Institut, Copenhagen, Denmark,Albertsen Lab, Department of Chemistry and Bioscience, Aalborg University, Denmark,Danish Covid-19 Genome Consorti…
hCoV-19/Denmark/DCGC-12313/2020,betacoronavirus,EPI_ISL_682494,NA,2020-11-16,Europe,Denmark,Midtjylland,NA,Europe,Denmark,Midtjylland,genome,29782,Human,unknown,unknown,NA,B.1.36.1,GH,Department of Virus and Microbiological Special Diagnostics, Statens Serum Institut, Copenhagen, Denmark,Albertsen Lab, Department of Chemistry and Bioscience, Aalborg University, Denmark,Danish Covid-19 Genome Cons…
hCoV-19/Denmark/DCGC-12312/2020,betacoronavirus,EPI_ISL_682493,NA,2020-11-16,Europe,Denmark,Hovedstaden,NA,Europe,Denmark,Hovedstaden,genome,29776,Human,unknown,unknown,NA,B.1.258,G,Department of Virus and Microbiological Special Diagnostics, Statens Serum Institut, Copenhagen, Denmark,Albertsen Lab, Department of Chemistry and Bioscience, Aalborg University, Denmark,Danish Covid-19 Genome Consor…
hCoV-19/Denmark/DCGC-12311/2020,betacoronavirus,EPI_ISL_682492,NA,2020-11-16,Europe,Denmark,Syddanmark,NA,Europe,Denmark,Syddanmark,genome,29782,Human,unknown,unknown,NA,B.1.177,GV,Department of Virus and Microbiological Special Diagnostics, Statens Serum Institut, Copenhagen, Denmark,Albertsen Lab, Department of Chemistry and Bioscience, Aalborg University, Denmark,Danish Covid-19 Genome Consort…
hCoV-19/Denmark/DCGC-12310/2020,betacoronavirus,EPI_ISL_682491,NA,2020-11-16,Europe,Denmark,Hovedstaden,NA,Europe,Denmark,Hovedstaden,genome,29782,Human,unknown,unknown,NA,B.1.177.35,GV,Department of Virus and Microbiological Special Diagnostics, Statens Serum Institut, Copenhagen, Denmark,Albertsen Lab, Department of Chemistry and Bioscience, Aalborg University, Denmark,Danish Covid-19 Genome Co…
hCoV-19/Denmark/DCGC-12309/2020,betacoronavirus,EPI_ISL_682490,NA,2020-11-16,Europe,Denmark,Hovedstaden,NA,Europe,Denmark,Hovedstaden,genome,29782,Human,unknown,unknown,NA,B.1.177.21,GV,Department of Virus and Microbiological Special Diagnostics, Statens Serum Institut, Copenhagen, Denmark,Albertsen Lab, Department of Chemistry and Bioscience, Aalborg University, Denmark,Danish Covid-19 Genome Co…
hCoV-19/Denmark/DCGC-12308/2020,betacoronavirus,EPI_ISL_682489,NA,2020-11-16,Europe,Denmark,Hovedstaden,NA,Europe,Denmark,Hovedstaden,genome,29776,Human,unknown,unknown,NA,B.1.258.11,G,Department of Virus and Microbiological Special Diagnostics, Statens Serum Institut, Copenhagen, Denmark,Albertsen Lab, Department of Chemistry and Bioscience, Aalborg University, Denmark,Danish Covid-19 Genome Con…
hCoV-19/Denmark/DCGC-12307/2020,betacoronavirus,EPI_ISL_682488,NA,2020-11-16,Europe,Denmark,Midtjylland,NA,Europe,Denmark,Midtjylland,genome,29782,Human,unknown,unknown,NA,B.1.177.12,GV,Department of Virus and Microbiological Special Diagnostics, Statens Serum Institut, Copenhagen, Denmark,Albertsen Lab, Department of Chemistry and Bioscience, Aalborg University, Denmark,Danish Covid-19 Genome Co…
hCoV-19/Denmark/DCGC-12306/2020,betacoronavirus,EPI_ISL_682487,NA,2020-11-16,Europe,Denmark,Hovedstaden,NA,Europe,Denmark,Hovedstaden,genome,29782,Human,unknown,unknown,NA,B.1.177.21,GV,Department of Virus and Microbiological Special Diagnostics, Statens Serum Institut, Copenhagen, Denmark,Albertsen Lab, Department of Chemistry and Bioscience, Aalborg University, Denmark,Danish Covid-19 Genome Co…
hCoV-19/Denmark/DCGC-12305/2020,betacoronavirus,EPI_ISL_682486,NA,2020-11-16,Europe,Denmark,Hovedstaden,NA,Europe,Denmark,Hovedstaden,genome,29776,Human,unknown,unknown,NA,B.1.221,G,Department of Virus and Microbiological Special Diagnostics, Statens Serum Institut, Copenhagen, Denmark,Albertsen Lab, Department of Chemistry and Bioscience, Aalborg University, Denmark,Danish Covid-19 Genome Consor…
hCoV-19/Denmark/DCGC-12304/2020,betacoronavirus,EPI_ISL_682485,NA,2020-11-16,Europe,Denmark,Midtjylland,NA,Europe,Denmark,Midtjylland,genome,29782,Human,unknown,unknown,NA,B.1.177.12,GV,Department of Virus and Microbiological Special Diagnostics, Statens Serum Institut, Copenhagen, Denmark,Albertsen Lab, Department of Chemistry and Bioscience, Aalborg University, Denmark,Danish Covid-19 Genome Co…
hCoV-19/Denmark/DCGC-12303/2020,betacoronavirus,EPI_ISL_682484,NA,2020-11-16,Europe,Denmark,Hovedstaden,NA,Europe,Denmark,Hovedstaden,genome,29752,Human,unknown,unknown,NA,B.1.258.11,G,Department of Virus and Microbiological Special Diagnostics, Statens Serum Institut, Copenhagen, Denmark,Albertsen Lab, Department of Chemistry and Bioscience, Aalborg University, Denmark,Danish Covid-19 Genome Con…
hCoV-19/Denmark/DCGC-12302/2020,betacoronavirus,EPI_ISL_682483,NA,2020-11-16,Europe,Denmark,Midtjylland,NA,Europe,Denmark,Midtjylland,genome,29731,Human,unknown,unknown,NA,B.1.1.298,GR,Department of Virus and Microbiological Special Diagnostics, Statens Serum Institut, Copenhagen, Denmark,Albertsen Lab, Department of Chemistry and Bioscience, Aalborg University, Denmark,Danish Covid-19 Genome Con…
hCoV-19/Denmark/DCGC-12301/2020,betacoronavirus,EPI_ISL_682482,NA,2020-11-16,Europe,Denmark,Midtjylland,NA,Europe,Denmark,Midtjylland,genome,29782,Human,unknown,unknown,NA,B.1.177.12,GV,Department of Virus and Microbiological Special Diagnostics, Statens Serum Institut, Copenhagen, Denmark,Albertsen Lab, Department of Chemistry and Bioscience, Aalborg University, Denmark,Danish Covid-19 Genome Co…
hCoV-19/Denmark/DCGC-12300/2020,betacoronavirus,EPI_ISL_682481,NA,2020-11-16,Europe,Denmark,Midtjylland,NA,Europe,Denmark,Midtjylland,genome,29782,Human,unknown,unknown,NA,B.1.177.12,GV,Department of Virus and Microbiological Special Diagnostics, Statens Serum Institut, Copenhagen, Denmark,Albertsen Lab, Department of Chemistry and Bioscience, Aalborg University, Denmark,Danish Covid-19 Genome Co…
hCoV-19/Denmark/DCGC-12299/2020,betacoronavirus,EPI_ISL_682480,NA,2020-11-16,Europe,Denmark,Hovedstaden,NA,Europe,Denmark,Hovedstaden,genome,29782,Human,unknown,unknown,NA,B.1.177.21,GV,Department of Virus and Microbiological Special Diagnostics, Statens Serum Institut, Copenhagen, Denmark,Albertsen Lab, Department of Chemistry and Bioscience, Aalborg University, Denmark,Danish Covid-19 Genome Co…
hCoV-19/Denmark/DCGC-12298/2020,betacoronavirus,EPI_ISL_682479,NA,2020-11-16,Europe,Denmark,Nordjylland,NA,Europe,Denmark,Nordjylland,genome,29782,Human,unknown,unknown,NA,B.1.177.24,GV,Department of Virus and Microbiological Special Diagnostics, Statens Serum Institut, Copenhagen, Denmark,Albertsen Lab, Department of Chemistry and Bioscience, Aalborg University, Denmark,Danish Covid-19 Genome Co…
hCoV-19/Denmark/DCGC-12297/2020,betacoronavirus,EPI_ISL_682478,NA,2020-11-16,Europe,Denmark,Nordjylland,NA,Europe,Denmark,Nordjylland,genome,29776,Human,unknown,unknown,NA,B.1.258,G,Department of Virus and Microbiological Special Diagnostics, Statens Serum Institut, Copenhagen, Denmark,Albertsen Lab, Department of Chemistry and Bioscience, Aalborg University, Denmark,Danish Covid-19 Genome Consor…
hCoV-19/Denmark/DCGC-12296/2020,betacoronavirus,EPI_ISL_682477,NA,2020-11-16,Europe,Denmark,Sjaelland,NA,Europe,Denmark,Sjaelland,genome,29782,Human,unknown,unknown,NA,B.1.177.42,GV,Department of Virus and Microbiological Special Diagnostics, Statens Serum Institut, Copenhagen, Denmark,Albertsen Lab, Department of Chemistry and Bioscience, Aalborg University, Denmark,Danish Covid-19 Genome Consor…
hCoV-19/Denmark/DCGC-12295/2020,betacoronavirus,EPI_ISL_682476,NA,2020-11-16,Europe,Denmark,Hovedstaden,NA,Europe,Denmark,Hovedstaden,genome,29782,Human,unknown,unknown,NA,B.1.177.21,GV,Department of Virus and Microbiological Special Diagnostics, Statens Serum Institut, Copenhagen, Denmark,Albertsen Lab, Department of Chemistry and Bioscience, Aalborg University, Denmark,Danish Covid-19 Genome Co…
hCoV-19/Denmark/DCGC-12294/2020,betacoronavirus,EPI_ISL_682475,NA,2020-11-16,Europe,Denmark,Hovedstaden,NA,Europe,Denmark,Hovedstaden,genome,29782,Human,unknown,unknown,NA,B.1.177.21,GV,Department of Virus and Microbiological Special Diagnostics, Statens Serum Institut, Copenhagen, Denmark,Albertsen Lab, Department of Chemistry and Bioscience, Aalborg University, Denmark,Danish Covid-19 Genome Co…
hCoV-19/Denmark/DCGC-12293/2020,betacoronavirus,EPI_ISL_682474,NA,2020-11-16,Europe,Denmark,Sjaelland,NA,Europe,Denmark,Sjaelland,genome,29782,Human,unknown,unknown,NA,B.1.177.42,GV,Department of Virus and Microbiological Special Diagnostics, Statens Serum Institut, Copenhagen, Denmark,Albertsen Lab, Department of Chemistry and Bioscience, Aalborg University, Denmark,Danish Covid-19 Genome Consor…
hCoV-19/Denmark/DCGC-12292/2020,betacoronavirus,EPI_ISL_682473,NA,2020-11-16,Europe,Denmark,Hovedstaden,NA,Europe,Denmark,Hovedstaden,genome,29782,Human,unknown,unknown,NA,B.1.177.21,GV,Department of Virus and Microbiological Special Diagnostics, Statens Serum Institut, Copenhagen, Denmark,Albertsen Lab, Department of Chemistry and Bioscience, Aalborg University, Denmark,Danish Covid-19 Genome Co…
hCoV-19/Denmark/DCGC-12291/2020,betacoronavirus,EPI_ISL_682472,NA,2020-11-16,Europe,Denmark,Hovedstaden,NA,Europe,Denmark,Hovedstaden,genome,29776,Human,unknown,unknown,NA,B.1.258.11,G,Department of Virus and Microbiological Special Diagnostics, Statens Serum Institut, Copenhagen, Denmark,Albertsen Lab, Department of Chemistry and Bioscience, Aalborg University, Denmark,Danish Covid-19 Genome Con…
hCoV-19/Denmark/DCGC-12290/2020,betacoronavirus,EPI_ISL_682471,NA,2020-11-16,Europe,Denmark,Syddanmark,NA,Europe,Denmark,Syddanmark,genome,29769,Human,unknown,unknown,NA,B.1.1.298,GR,Department of Virus and Microbiological Special Diagnostics, Statens Serum Institut, Copenhagen, Denmark,Albertsen Lab, Department of Chemistry and Bioscience, Aalborg University, Denmark,Danish Covid-19 Genome Conso…
hCoV-19/Denmark/DCGC-12289/2020,betacoronavirus,EPI_ISL_682470,NA,2020-11-16,Europe,Denmark,Syddanmark,NA,Europe,Denmark,Syddanmark,genome,29782,Human,unknown,unknown,NA,B.1.1.302,GR,Department of Virus and Microbiological Special Diagnostics, Statens Serum Institut, Copenhagen, Denmark,Albertsen Lab, Department of Chemistry and Bioscience, Aalborg University, Denmark,Danish Covid-19 Genome Conso…
hCoV-19/Denmark/DCGC-12288/2020,betacoronavirus,EPI_ISL_682469,NA,2020-11-16,Europe,Denmark,Hovedstaden,NA,Europe,Denmark,Hovedstaden,genome,29782,Human,unknown,unknown,NA,B.1.177.21,GV,Department of Virus and Microbiological Special Diagnostics, Statens Serum Institut, Copenhagen, Denmark,Albertsen Lab, Department of Chemistry and Bioscience, Aalborg University, Denmark,Danish Covid-19 Genome Co…
hCoV-19/Denmark/DCGC-12287/2020,betacoronavirus,EPI_ISL_682468,NA,2020-11-16,Europe,Denmark,Midtjylland,NA,Europe,Denmark,Midtjylland,genome,29782,Human,unknown,unknown,NA,B.1.127,G,Department of Virus and Microbiological Special Diagnostics, Statens Serum Institut, Copenhagen, Denmark,Albertsen Lab, Department of Chemistry and Bioscience, Aalborg University, Denmark,Danish Covid-19 Genome Consor…
hCoV-19/Denmark/DCGC-12286/2020,betacoronavirus,EPI_ISL_682467,NA,2020-11-16,Europe,Denmark,Hovedstaden,NA,Europe,Denmark,Hovedstaden,genome,29779,Human,unknown,unknown,NA,B.1.177.21,GV,Department of Virus and Microbiological Special Diagnostics, Statens Serum Institut, Copenhagen, Denmark,Albertsen Lab, Department of Chemistry and Bioscience, Aalborg University, Denmark,Danish Covid-19 Genome Co…
hCoV-19/Denmark/DCGC-12285/2020,betacoronavirus,EPI_ISL_682466,NA,2020-11-16,Europe,Denmark,Midtjylland,NA,Europe,Denmark,Midtjylland,genome,29769,Human,unknown,unknown,NA,B.1.1.298,GR,Department of Virus and Microbiological Special Diagnostics, Statens Serum Institut, Copenhagen, Denmark,Albertsen Lab, Department of Chemistry and Bioscience, Aalborg University, Denmark,Danish Covid-19 Genome Con…
hCoV-19/Denmark/DCGC-12284/2020,betacoronavirus,EPI_ISL_682465,NA,2020-11-16,Europe,Denmark,Hovedstaden,NA,Europe,Denmark,Hovedstaden,genome,29782,Human,unknown,unknown,NA,B.1.177.21,GV,Department of Virus and Microbiological Special Diagnostics, Statens Serum Institut, Copenhagen, Denmark,Albertsen Lab, Department of Chemistry and Bioscience, Aalborg University, Denmark,Danish Covid-19 Genome Co…
hCoV-19/Denmark/DCGC-12283/2020,betacoronavirus,EPI_ISL_682464,NA,2020-11-16,Europe,Denmark,Midtjylland,NA,Europe,Denmark,Midtjylland,genome,29782,Human,unknown,unknown,NA,B.1.127,G,Department of Virus and Microbiological Special Diagnostics, Statens Serum Institut, Copenhagen, Denmark,Albertsen Lab, Department of Chemistry and Bioscience, Aalborg University, Denmark,Danish Covid-19 Genome Consor…
hCoV-19/Denmark/DCGC-12282/2020,betacoronavirus,EPI_ISL_682463,NA,2020-11-16,Europe,Denmark,Hovedstaden,NA,Europe,Denmark,Hovedstaden,genome,29782,Human,unknown,unknown,NA,B.1.160,GH,Department of Virus and Microbiological Special Diagnostics, Statens Serum Institut, Copenhagen, Denmark,Albertsen Lab, Department of Chemistry and Bioscience, Aalborg University, Denmark,Danish Covid-19 Genome Conso…
hCoV-19/Denmark/DCGC-12281/2020,betacoronavirus,EPI_ISL_682462,NA,2020-11-16,Europe,Denmark,Nordjylland,NA,Europe,Denmark,Nordjylland,genome,29782,Human,unknown,unknown,NA,B.1.1.153,GR,Department of Virus and Microbiological Special Diagnostics, Statens Serum Institut, Copenhagen, Denmark,Albertsen Lab, Department of Chemistry and Bioscience, Aalborg University, Denmark,Danish Covid-19 Genome Con…
hCoV-19/Denmark/DCGC-12280/2020,betacoronavirus,EPI_ISL_682461,NA,2020-11-16,Europe,Denmark,Syddanmark,NA,Europe,Denmark,Syddanmark,genome,29782,Human,unknown,unknown,NA,B.1.177.86,GV,Department of Virus and Microbiological Special Diagnostics, Statens Serum Institut, Copenhagen, Denmark,Albertsen Lab, Department of Chemistry and Bioscience, Aalborg University, Denmark,Danish Covid-19 Genome Cons…
hCoV-19/Denmark/DCGC-12279/2020,betacoronavirus,EPI_ISL_682460,NA,2020-11-16,Europe,Denmark,Midtjylland,NA,Europe,Denmark,Midtjylland,genome,29782,Human,unknown,unknown,NA,B.1.1.219,GR,Department of Virus and Microbiological Special Diagnostics, Statens Serum Institut, Copenhagen, Denmark,Albertsen Lab, Department of Chemistry and Bioscience, Aalborg University, Denmark,Danish Covid-19 Genome Con…
hCoV-19/Denmark/DCGC-12278/2020,betacoronavirus,EPI_ISL_682459,NA,2020-11-16,Europe,Denmark,Midtjylland,NA,Europe,Denmark,Midtjylland,genome,29782,Human,unknown,unknown,NA,B.1.177.12,GV,Department of Virus and Microbiological Special Diagnostics, Statens Serum Institut, Copenhagen, Denmark,Albertsen Lab, Department of Chemistry and Bioscience, Aalborg University, Denmark,Danish Covid-19 Genome Co…
hCoV-19/Denmark/DCGC-12277/2020,betacoronavirus,EPI_ISL_682458,NA,2020-11-16,Europe,Denmark,Nordjylland,NA,Europe,Denmark,Nordjylland,genome,29782,Human,unknown,unknown,NA,B.1.1.294,GR,Department of Virus and Microbiological Special Diagnostics, Statens Serum Institut, Copenhagen, Denmark,Albertsen Lab, Department of Chemistry and Bioscience, Aalborg University, Denmark,Danish Covid-19 Genome Con…
hCoV-19/Denmark/DCGC-12276/2020,betacoronavirus,EPI_ISL_682457,NA,2020-11-16,Europe,Denmark,Hovedstaden,NA,Europe,Denmark,Hovedstaden,genome,29782,Human,unknown,unknown,NA,B.1.160,GH,Department of Virus and Microbiological Special Diagnostics, Statens Serum Institut, Copenhagen, Denmark,Albertsen Lab, Department of Chemistry and Bioscience, Aalborg University, Denmark,Danish Covid-19 Genome Conso…
hCoV-19/Denmark/DCGC-12275/2020,betacoronavirus,EPI_ISL_682456,NA,2020-11-16,Europe,Denmark,Midtjylland,NA,Europe,Denmark,Midtjylland,genome,29782,Human,unknown,unknown,NA,B.1.221,G,Department of Virus and Microbiological Special Diagnostics, Statens Serum Institut, Copenhagen, Denmark,Albertsen Lab, Department of Chemistry and Bioscience, Aalborg University, Denmark,Danish Covid-19 Genome Consor…
hCoV-19/Denmark/DCGC-12274/2020,betacoronavirus,EPI_ISL_682455,NA,2020-11-16,Europe,Denmark,Sjaelland,NA,Europe,Denmark,Sjaelland,genome,29782,Human,unknown,unknown,NA,B.1.177,GV,Department of Virus and Microbiological Special Diagnostics, Statens Serum Institut, Copenhagen, Denmark,Albertsen Lab, Department of Chemistry and Bioscience, Aalborg University, Denmark,Danish Covid-19 Genome Consortiu…
hCoV-19/Denmark/DCGC-12273/2020,betacoronavirus,EPI_ISL_682454,NA,2020-11-16,Europe,Denmark,Midtjylland,NA,Europe,Denmark,Midtjylland,genome,29782,Human,unknown,unknown,NA,B.1.127,G,Department of Virus and Microbiological Special Diagnostics, Statens Serum Institut, Copenhagen, Denmark,Albertsen Lab, Department of Chemistry and Bioscience, Aalborg University, Denmark,Danish Covid-19 Genome Consor…
hCoV-19/Denmark/DCGC-12272/2020,betacoronavirus,EPI_ISL_682453,NA,2020-11-16,Europe,Denmark,Nordjylland,NA,Europe,Denmark,Nordjylland,genome,29782,Human,unknown,unknown,NA,B.1.177.12,GV,Department of Virus and Microbiological Special Diagnostics, Statens Serum Institut, Copenhagen, Denmark,Albertsen Lab, Department of Chemistry and Bioscience, Aalborg University, Denmark,Danish Covid-19 Genome Co…
hCoV-19/Denmark/DCGC-12271/2020,betacoronavirus,EPI_ISL_682452,NA,2020-11-16,Europe,Denmark,Hovedstaden,NA,Europe,Denmark,Hovedstaden,genome,29782,Human,unknown,unknown,NA,B.1.36.25,GH,Department of Virus and Microbiological Special Diagnostics, Statens Serum Institut, Copenhagen, Denmark,Albertsen Lab, Department of Chemistry and Bioscience, Aalborg University, Denmark,Danish Covid-19 Genome Con…
hCoV-19/Denmark/DCGC-12270/2020,betacoronavirus,EPI_ISL_682451,NA,2020-11-16,Europe,Denmark,Hovedstaden,NA,Europe,Denmark,Hovedstaden,genome,29782,Human,unknown,unknown,NA,B.1.177.21,GV,Department of Virus and Microbiological Special Diagnostics, Statens Serum Institut, Copenhagen, Denmark,Albertsen Lab, Department of Chemistry and Bioscience, Aalborg University, Denmark,Danish Covid-19 Genome Co…
hCoV-19/Denmark/DCGC-12269/2020,betacoronavirus,EPI_ISL_682450,NA,2020-11-16,Europe,Denmark,Syddanmark,NA,Europe,Denmark,Syddanmark,genome,29782,Human,unknown,unknown,NA,C.30.1,GR,Department of Virus and Microbiological Special Diagnostics, Statens Serum Institut, Copenhagen, Denmark,Albertsen Lab, Department of Chemistry and Bioscience, Aalborg University, Denmark,Danish Covid-19 Genome Consorti…
hCoV-19/Denmark/DCGC-12268/2020,betacoronavirus,EPI_ISL_682449,NA,2020-11-16,Europe,Denmark,Nordjylland,NA,Europe,Denmark,Nordjylland,genome,29776,Human,unknown,unknown,NA,B.1.258,G,Department of Virus and Microbiological Special Diagnostics, Statens Serum Institut, Copenhagen, Denmark,Albertsen Lab, Department of Chemistry and Bioscience, Aalborg University, Denmark,Danish Covid-19 Genome Consor…
hCoV-19/Denmark/DCGC-12267/2020,betacoronavirus,EPI_ISL_682448,NA,2020-11-16,Europe,Denmark,Midtjylland,NA,Europe,Denmark,Midtjylland,genome,29782,Human,unknown,unknown,NA,B.1.177.12,GV,Department of Virus and Microbiological Special Diagnostics, Statens Serum Institut, Copenhagen, Denmark,Albertsen Lab, Department of Chemistry and Bioscience, Aalborg University, Denmark,Danish Covid-19 Genome Co…
hCoV-19/Denmark/DCGC-12266/2020,betacoronavirus,EPI_ISL_682447,NA,2020-11-16,Europe,Denmark,Hovedstaden,NA,Europe,Denmark,Hovedstaden,genome,29782,Human,unknown,unknown,NA,B.1.160.17,GH,Department of Virus and Microbiological Special Diagnostics, Statens Serum Institut, Copenhagen, Denmark,Albertsen Lab, Department of Chemistry and Bioscience, Aalborg University, Denmark,Danish Covid-19 Genome Co…
hCoV-19/Denmark/DCGC-12265/2020,betacoronavirus,EPI_ISL_682446,NA,2020-11-16,Europe,Denmark,Hovedstaden,NA,Europe,Denmark,Hovedstaden,genome,29782,Human,unknown,unknown,NA,B.1.177.79,GV,Department of Virus and Microbiological Special Diagnostics, Statens Serum Institut, Copenhagen, Denmark,Albertsen Lab, Department of Chemistry and Bioscience, Aalborg University, Denmark,Danish Covid-19 Genome Co…
hCoV-19/Denmark/DCGC-12264/2020,betacoronavirus,EPI_ISL_682445,NA,2020-11-16,Europe,Denmark,Nordjylland,NA,Europe,Denmark,Nordjylland,genome,29782,Human,unknown,unknown,NA,B.1.177.12,GV,Department of Virus and Microbiological Special Diagnostics, Statens Serum Institut, Copenhagen, Denmark,Albertsen Lab, Department of Chemistry and Bioscience, Aalborg University, Denmark,Danish Covid-19 Genome Co…
hCoV-19/Denmark/DCGC-12263/2020,betacoronavirus,EPI_ISL_682444,NA,2020-11-16,Europe,Denmark,Syddanmark,NA,Europe,Denmark,Syddanmark,genome,29782,Human,unknown,unknown,NA,B.1.177.21,GV,Department of Virus and Microbiological Special Diagnostics, Statens Serum Institut, Copenhagen, Denmark,Albertsen Lab, Department of Chemistry and Bioscience, Aalborg University, Denmark,Danish Covid-19 Genome Cons…
hCoV-19/Denmark/DCGC-12262/2020,betacoronavirus,EPI_ISL_682443,NA,2020-11-16,Europe,Denmark,Hovedstaden,NA,Europe,Denmark,Hovedstaden,genome,29782,Human,unknown,unknown,NA,B.1.177.21,GV,Department of Virus and Microbiological Special Diagnostics, Statens Serum Institut, Copenhagen, Denmark,Albertsen Lab, Department of Chemistry and Bioscience, Aalborg University, Denmark,Danish Covid-19 Genome Co…
hCoV-19/Denmark/DCGC-12261/2020,betacoronavirus,EPI_ISL_682442,NA,2020-11-16,Europe,Denmark,Syddanmark,NA,Europe,Denmark,Syddanmark,genome,29769,Human,unknown,unknown,NA,B.1.1.298,GR,Department of Virus and Microbiological Special Diagnostics, Statens Serum Institut, Copenhagen, Denmark,Albertsen Lab, Department of Chemistry and Bioscience, Aalborg University, Denmark,Danish Covid-19 Genome Conso…
hCoV-19/Denmark/DCGC-12260/2020,betacoronavirus,EPI_ISL_682441,NA,2020-11-16,Europe,Denmark,Hovedstaden,NA,Europe,Denmark,Hovedstaden,genome,29782,Human,unknown,unknown,NA,B.1.177.21,GV,Department of Virus and Microbiological Special Diagnostics, Statens Serum Institut, Copenhagen, Denmark,Albertsen Lab, Department of Chemistry and Bioscience, Aalborg University, Denmark,Danish Covid-19 Genome Co…
hCoV-19/Denmark/DCGC-12259/2020,betacoronavirus,EPI_ISL_682440,NA,2020-11-16,Europe,Denmark,Hovedstaden,NA,Europe,Denmark,Hovedstaden,genome,29776,Human,unknown,unknown,NA,B.1.258.11,G,Department of Virus and Microbiological Special Diagnostics, Statens Serum Institut, Copenhagen, Denmark,Albertsen Lab, Department of Chemistry and Bioscience, Aalborg University, Denmark,Danish Covid-19 Genome Con…
hCoV-19/Denmark/DCGC-12258/2020,betacoronavirus,EPI_ISL_682439,NA,2020-11-16,Europe,Denmark,Hovedstaden,NA,Europe,Denmark,Hovedstaden,genome,29763,Human,unknown,unknown,NA,B.1.1.298,GR,Department of Virus and Microbiological Special Diagnostics, Statens Serum Institut, Copenhagen, Denmark,Albertsen Lab, Department of Chemistry and Bioscience, Aalborg University, Denmark,Danish Covid-19 Genome Con…
hCoV-19/Denmark/DCGC-12257/2020,betacoronavirus,EPI_ISL_682438,NA,2020-11-16,Europe,Denmark,Midtjylland,NA,Europe,Denmark,Midtjylland,genome,29782,Human,unknown,unknown,NA,B.1.177.12,GV,Department of Virus and Microbiological Special Diagnostics, Statens Serum Institut, Copenhagen, Denmark,Albertsen Lab, Department of Chemistry and Bioscience, Aalborg University, Denmark,Danish Covid-19 Genome Co…
hCoV-19/Denmark/DCGC-12256/2020,betacoronavirus,EPI_ISL_682437,NA,2020-11-16,Europe,Denmark,Sjaelland,NA,Europe,Denmark,Sjaelland,genome,29782,Human,unknown,unknown,NA,B.1.1.70,GR,Department of Virus and Microbiological Special Diagnostics, Statens Serum Institut, Copenhagen, Denmark,Albertsen Lab, Department of Chemistry and Bioscience, Aalborg University, Denmark,Danish Covid-19 Genome Consorti…
hCoV-19/Denmark/DCGC-12255/2020,betacoronavirus,EPI_ISL_682436,NA,2020-11-16,Europe,Denmark,Nordjylland,NA,Europe,Denmark,Nordjylland,genome,29782,Human,unknown,unknown,NA,B.1.1.294,GR,Department of Virus and Microbiological Special Diagnostics, Statens Serum Institut, Copenhagen, Denmark,Albertsen Lab, Department of Chemistry and Bioscience, Aalborg University, Denmark,Danish Covid-19 Genome Con…
hCoV-19/Denmark/DCGC-12254/2020,betacoronavirus,EPI_ISL_682435,NA,2020-11-16,Europe,Denmark,Midtjylland,NA,Europe,Denmark,Midtjylland,genome,29776,Human,unknown,unknown,NA,B.1.258,G,Department of Virus and Microbiological Special Diagnostics, Statens Serum Institut, Copenhagen, Denmark,Albertsen Lab, Department of Chemistry and Bioscience, Aalborg University, Denmark,Danish Covid-19 Genome Consor…
hCoV-19/Denmark/DCGC-12253/2020,betacoronavirus,EPI_ISL_682434,NA,2020-11-16,Europe,Denmark,Sjaelland,NA,Europe,Denmark,Sjaelland,genome,29782,Human,unknown,unknown,NA,B.1.177.21,GV,Department of Virus and Microbiological Special Diagnostics, Statens Serum Institut, Copenhagen, Denmark,Albertsen Lab, Department of Chemistry and Bioscience, Aalborg University, Denmark,Danish Covid-19 Genome Consor…
hCoV-19/Denmark/DCGC-12252/2020,betacoronavirus,EPI_ISL_682433,NA,2020-11-16,Europe,Denmark,Hovedstaden,NA,Europe,Denmark,Hovedstaden,genome,29782,Human,unknown,unknown,NA,B.1.177.12,GV,Department of Virus and Microbiological Special Diagnostics, Statens Serum Institut, Copenhagen, Denmark,Albertsen Lab, Department of Chemistry and Bioscience, Aalborg University, Denmark,Danish Covid-19 Genome Co…
hCoV-19/Denmark/DCGC-12251/2020,betacoronavirus,EPI_ISL_682432,NA,2020-11-16,Europe,Denmark,Nordjylland,NA,Europe,Denmark,Nordjylland,genome,29782,Human,unknown,unknown,NA,B.1.177.12,GV,Department of Virus and Microbiological Special Diagnostics, Statens Serum Institut, Copenhagen, Denmark,Albertsen Lab, Department of Chemistry and Bioscience, Aalborg University, Denmark,Danish Covid-19 Genome Co…
hCoV-19/Denmark/DCGC-12250/2020,betacoronavirus,EPI_ISL_682431,NA,2020-11-16,Europe,Denmark,Hovedstaden,NA,Europe,Denmark,Hovedstaden,genome,29782,Human,unknown,unknown,NA,B.1.177.12,GV,Department of Virus and Microbiological Special Diagnostics, Statens Serum Institut, Copenhagen, Denmark,Albertsen Lab, Department of Chemistry and Bioscience, Aalborg University, Denmark,Danish Covid-19 Genome Co…
hCoV-19/Denmark/DCGC-12249/2020,betacoronavirus,EPI_ISL_682430,NA,2020-11-16,Europe,Denmark,Sjaelland,NA,Europe,Denmark,Sjaelland,genome,29782,Human,unknown,unknown,NA,B.1.218,G,Department of Virus and Microbiological Special Diagnostics, Statens Serum Institut, Copenhagen, Denmark,Albertsen Lab, Department of Chemistry and Bioscience, Aalborg University, Denmark,Danish Covid-19 Genome Consortium…
hCoV-19/Denmark/DCGC-12248/2020,betacoronavirus,EPI_ISL_682429,NA,2020-11-16,Europe,Denmark,Hovedstaden,NA,Europe,Denmark,Hovedstaden,genome,29782,Human,unknown,unknown,NA,B.1.177.81,GV,Department of Virus and Microbiological Special Diagnostics, Statens Serum Institut, Copenhagen, Denmark,Albertsen Lab, Department of Chemistry and Bioscience, Aalborg University, Denmark,Danish Covid-19 Genome Co…
hCoV-19/Denmark/DCGC-12247/2020,betacoronavirus,EPI_ISL_682428,NA,2020-11-16,Europe,Denmark,Syddanmark,NA,Europe,Denmark,Syddanmark,genome,29768,Human,unknown,unknown,NA,B.1.1.298,GR,Department of Virus and Microbiological Special Diagnostics, Statens Serum Institut, Copenhagen, Denmark,Albertsen Lab, Department of Chemistry and Bioscience, Aalborg University, Denmark,Danish Covid-19 Genome Conso…
hCoV-19/Denmark/DCGC-12246/2020,betacoronavirus,EPI_ISL_682427,NA,2020-11-16,Europe,Denmark,Sjaelland,NA,Europe,Denmark,Sjaelland,genome,29782,Human,unknown,unknown,NA,B.1.177.42,GV,Department of Virus and Microbiological Special Diagnostics, Statens Serum Institut, Copenhagen, Denmark,Albertsen Lab, Department of Chemistry and Bioscience, Aalborg University, Denmark,Danish Covid-19 Genome Consor…
hCoV-19/Denmark/DCGC-12245/2020,betacoronavirus,EPI_ISL_682426,NA,2020-11-16,Europe,Denmark,Hovedstaden,NA,Europe,Denmark,Hovedstaden,genome,29302,Human,unknown,unknown,NA,B.1.160,GH,Department of Virus and Microbiological Special Diagnostics, Statens Serum Institut, Copenhagen, Denmark,Albertsen Lab, Department of Chemistry and Bioscience, Aalborg University, Denmark,Danish Covid-19 Genome Conso…
hCoV-19/Denmark/DCGC-12244/2020,betacoronavirus,EPI_ISL_682425,NA,2020-11-16,Europe,Denmark,Nordjylland,NA,Europe,Denmark,Nordjylland,genome,29782,Human,unknown,unknown,NA,B.1.177.24,GV,Department of Virus and Microbiological Special Diagnostics, Statens Serum Institut, Copenhagen, Denmark,Albertsen Lab, Department of Chemistry and Bioscience, Aalborg University, Denmark,Danish Covid-19 Genome Co…
hCoV-19/Denmark/DCGC-12243/2020,betacoronavirus,EPI_ISL_682424,NA,2020-11-16,Europe,Denmark,Hovedstaden,NA,Europe,Denmark,Hovedstaden,genome,29782,Human,unknown,unknown,NA,B.1.1.288,GR,Department of Virus and Microbiological Special Diagnostics, Statens Serum Institut, Copenhagen, Denmark,Albertsen Lab, Department of Chemistry and Bioscience, Aalborg University, Denmark,Danish Covid-19 Genome Con…
hCoV-19/Denmark/DCGC-12242/2020,betacoronavirus,EPI_ISL_682423,NA,2020-11-16,Europe,Denmark,Nordjylland,NA,Europe,Denmark,Nordjylland,genome,29782,Human,unknown,unknown,NA,B.1.1.294,GR,Department of Virus and Microbiological Special Diagnostics, Statens Serum Institut, Copenhagen, Denmark,Albertsen Lab, Department of Chemistry and Bioscience, Aalborg University, Denmark,Danish Covid-19 Genome Con…
hCoV-19/Denmark/DCGC-12241/2020,betacoronavirus,EPI_ISL_682422,NA,2020-11-16,Europe,Denmark,Hovedstaden,NA,Europe,Denmark,Hovedstaden,genome,29782,Human,unknown,unknown,NA,B.1.177.21,GV,Department of Virus and Microbiological Special Diagnostics, Statens Serum Institut, Copenhagen, Denmark,Albertsen Lab, Department of Chemistry and Bioscience, Aalborg University, Denmark,Danish Covid-19 Genome Co…
hCoV-19/Denmark/DCGC-12240/2020,betacoronavirus,EPI_ISL_682421,NA,2020-11-16,Europe,Denmark,Syddanmark,NA,Europe,Denmark,Syddanmark,genome,29302,Human,unknown,unknown,NA,B.1.177.21,GV,Department of Virus and Microbiological Special Diagnostics, Statens Serum Institut, Copenhagen, Denmark,Albertsen Lab, Department of Chemistry and Bioscience, Aalborg University, Denmark,Danish Covid-19 Genome Cons…
hCoV-19/Denmark/DCGC-12239/2020,betacoronavirus,EPI_ISL_682420,NA,2020-11-16,Europe,Denmark,Hovedstaden,NA,Europe,Denmark,Hovedstaden,genome,29782,Human,unknown,unknown,NA,B.1.177.70,GV,Department of Virus and Microbiological Special Diagnostics, Statens Serum Institut, Copenhagen, Denmark,Albertsen Lab, Department of Chemistry and Bioscience, Aalborg University, Denmark,Danish Covid-19 Genome Co…
hCoV-19/Denmark/DCGC-12238/2020,betacoronavirus,EPI_ISL_682419,NA,2020-11-16,Europe,Denmark,Hovedstaden,NA,Europe,Denmark,Hovedstaden,genome,29782,Human,unknown,unknown,NA,B.1.177.21,GV,Department of Virus and Microbiological Special Diagnostics, Statens Serum Institut, Copenhagen, Denmark,Albertsen Lab, Department of Chemistry and Bioscience, Aalborg University, Denmark,Danish Covid-19 Genome Co…
hCoV-19/Denmark/DCGC-12237/2020,betacoronavirus,EPI_ISL_682418,NA,2020-11-16,Europe,Denmark,Syddanmark,NA,Europe,Denmark,Syddanmark,genome,29782,Human,unknown,unknown,NA,B.1.177.12,GV,Department of Virus and Microbiological Special Diagnostics, Statens Serum Institut, Copenhagen, Denmark,Albertsen Lab, Department of Chemistry and Bioscience, Aalborg University, Denmark,Danish Covid-19 Genome Cons…
hCoV-19/Denmark/DCGC-12236/2020,betacoronavirus,EPI_ISL_682417,NA,2020-11-16,Europe,Denmark,,NA,Europe,Denmark,,genome,29769,Human,unknown,unknown,NA,B.1.1.298,GR,Department of Virus and Microbiological Special Diagnostics, Statens Serum Institut, Copenhagen, Denmark,Albertsen Lab, Department of Chemistry and Bioscience, Aalborg University, Denmark,Danish Covid-19 Genome Consortium,https://www.gi…
hCoV-19/Denmark/DCGC-12235/2020,betacoronavirus,EPI_ISL_682416,NA,2020-11-16,Europe,Denmark,Hovedstaden,NA,Europe,Denmark,Hovedstaden,genome,29776,Human,unknown,unknown,NA,B.1.258.11,G,Department of Virus and Microbiological Special Diagnostics, Statens Serum Institut, Copenhagen, Denmark,Albertsen Lab, Department of Chemistry and Bioscience, Aalborg University, Denmark,Danish Covid-19 Genome Con…
hCoV-19/Denmark/DCGC-12234/2020,betacoronavirus,EPI_ISL_682415,NA,2020-11-16,Europe,Denmark,Hovedstaden,NA,Europe,Denmark,Hovedstaden,genome,29782,Human,unknown,unknown,NA,B.1,G,Department of Virus and Microbiological Special Diagnostics, Statens Serum Institut, Copenhagen, Denmark,Albertsen Lab, Department of Chemistry and Bioscience, Aalborg University, Denmark,Danish Covid-19 Genome Consortium…
hCoV-19/Denmark/DCGC-12233/2020,betacoronavirus,EPI_ISL_682414,NA,2020-11-16,Europe,Denmark,Hovedstaden,NA,Europe,Denmark,Hovedstaden,genome,29782,Human,unknown,unknown,NA,B.1.177,GV,Department of Virus and Microbiological Special Diagnostics, Statens Serum Institut, Copenhagen, Denmark,Albertsen Lab, Department of Chemistry and Bioscience, Aalborg University, Denmark,Danish Covid-19 Genome Conso…
hCoV-19/Denmark/DCGC-12232/2020,betacoronavirus,EPI_ISL_682413,NA,2020-11-16,Europe,Denmark,Sjaelland,NA,Europe,Denmark,Sjaelland,genome,29782,Human,unknown,unknown,NA,B.1.221,G,Department of Virus and Microbiological Special Diagnostics, Statens Serum Institut, Copenhagen, Denmark,Albertsen Lab, Department of Chemistry and Bioscience, Aalborg University, Denmark,Danish Covid-19 Genome Consortium…
hCoV-19/Denmark/DCGC-12231/2020,betacoronavirus,EPI_ISL_682412,NA,2020-11-16,Europe,Denmark,Hovedstaden,NA,Europe,Denmark,Hovedstaden,genome,29776,Human,unknown,unknown,NA,B.1.258.11,G,Department of Virus and Microbiological Special Diagnostics, Statens Serum Institut, Copenhagen, Denmark,Albertsen Lab, Department of Chemistry and Bioscience, Aalborg University, Denmark,Danish Covid-19 Genome Con…
hCoV-19/Denmark/DCGC-12230/2020,betacoronavirus,EPI_ISL_682411,NA,2020-11-16,Europe,Denmark,Nordjylland,NA,Europe,Denmark,Nordjylland,genome,29769,Human,unknown,unknown,NA,B.1.1.298,GR,Department of Virus and Microbiological Special Diagnostics, Statens Serum Institut, Copenhagen, Denmark,Albertsen Lab, Department of Chemistry and Bioscience, Aalborg University, Denmark,Danish Covid-19 Genome Con…
hCoV-19/Denmark/DCGC-12229/2020,betacoronavirus,EPI_ISL_682410,NA,2020-11-16,Europe,Denmark,Nordjylland,NA,Europe,Denmark,Nordjylland,genome,29782,Human,unknown,unknown,NA,B.1.177.24,GV,Department of Virus and Microbiological Special Diagnostics, Statens Serum Institut, Copenhagen, Denmark,Albertsen Lab, Department of Chemistry and Bioscience, Aalborg University, Denmark,Danish Covid-19 Genome Co…
hCoV-19/Denmark/DCGC-12228/2020,betacoronavirus,EPI_ISL_682409,NA,2020-11-16,Europe,Denmark,Nordjylland,NA,Europe,Denmark,Nordjylland,genome,29782,Human,unknown,unknown,NA,B.1.1.70,GR,Department of Virus and Microbiological Special Diagnostics, Statens Serum Institut, Copenhagen, Denmark,Albertsen Lab, Department of Chemistry and Bioscience, Aalborg University, Denmark,Danish Covid-19 Genome Cons…
hCoV-19/Denmark/DCGC-12227/2020,betacoronavirus,EPI_ISL_682408,NA,2020-11-16,Europe,Denmark,Hovedstaden,NA,Europe,Denmark,Hovedstaden,genome,29782,Human,unknown,unknown,NA,B.1.36.25,GH,Department of Virus and Microbiological Special Diagnostics, Statens Serum Institut, Copenhagen, Denmark,Albertsen Lab, Department of Chemistry and Bioscience, Aalborg University, Denmark,Danish Covid-19 Genome Con…
hCoV-19/Denmark/DCGC-12226/2020,betacoronavirus,EPI_ISL_682407,NA,2020-11-16,Europe,Denmark,Sjaelland,NA,Europe,Denmark,Sjaelland,genome,29782,Human,unknown,unknown,NA,B.1.177.86,GV,Department of Virus and Microbiological Special Diagnostics, Statens Serum Institut, Copenhagen, Denmark,Albertsen Lab, Department of Chemistry and Bioscience, Aalborg University, Denmark,Danish Covid-19 Genome Consor…
hCoV-19/Denmark/DCGC-12225/2020,betacoronavirus,EPI_ISL_682406,NA,2020-11-16,Europe,Denmark,Midtjylland,NA,Europe,Denmark,Midtjylland,genome,29782,Human,unknown,unknown,NA,B.1.127,G,Department of Virus and Microbiological Special Diagnostics, Statens Serum Institut, Copenhagen, Denmark,Albertsen Lab, Department of Chemistry and Bioscience, Aalborg University, Denmark,Danish Covid-19 Genome Consor…
hCoV-19/Denmark/DCGC-12224/2020,betacoronavirus,EPI_ISL_682405,NA,2020-11-16,Europe,Denmark,Syddanmark,NA,Europe,Denmark,Syddanmark,genome,29302,Human,unknown,unknown,NA,B.1.1.70,GR,Department of Virus and Microbiological Special Diagnostics, Statens Serum Institut, Copenhagen, Denmark,Albertsen Lab, Department of Chemistry and Bioscience, Aalborg University, Denmark,Danish Covid-19 Genome Consor…
hCoV-19/Denmark/DCGC-12223/2020,betacoronavirus,EPI_ISL_682404,NA,2020-11-16,Europe,Denmark,Hovedstaden,NA,Europe,Denmark,Hovedstaden,genome,29782,Human,unknown,unknown,NA,B.1.160,GH,Department of Virus and Microbiological Special Diagnostics, Statens Serum Institut, Copenhagen, Denmark,Albertsen Lab, Department of Chemistry and Bioscience, Aalborg University, Denmark,Danish Covid-19 Genome Conso…
hCoV-19/Denmark/DCGC-12222/2020,betacoronavirus,EPI_ISL_682403,NA,2020-11-16,Europe,Denmark,Hovedstaden,NA,Europe,Denmark,Hovedstaden,genome,29767,Human,unknown,unknown,NA,B.1.160,GH,Department of Virus and Microbiological Special Diagnostics, Statens Serum Institut, Copenhagen, Denmark,Albertsen Lab, Department of Chemistry and Bioscience, Aalborg University, Denmark,Danish Covid-19 Genome Conso…
hCoV-19/Denmark/DCGC-12221/2020,betacoronavirus,EPI_ISL_682402,NA,2020-11-16,Europe,Denmark,Hovedstaden,NA,Europe,Denmark,Hovedstaden,genome,29782,Human,unknown,unknown,NA,B.1.177.21,GV,Department of Virus and Microbiological Special Diagnostics, Statens Serum Institut, Copenhagen, Denmark,Albertsen Lab, Department of Chemistry and Bioscience, Aalborg University, Denmark,Danish Covid-19 Genome Co…
hCoV-19/Denmark/DCGC-12220/2020,betacoronavirus,EPI_ISL_682401,NA,2020-11-16,Europe,Denmark,Hovedstaden,NA,Europe,Denmark,Hovedstaden,genome,29782,Human,unknown,unknown,NA,B.1.177.70,GV,Department of Virus and Microbiological Special Diagnostics, Statens Serum Institut, Copenhagen, Denmark,Albertsen Lab, Department of Chemistry and Bioscience, Aalborg University, Denmark,Danish Covid-19 Genome Co…
hCoV-19/Denmark/DCGC-12219/2020,betacoronavirus,EPI_ISL_682400,NA,2020-11-16,Europe,Denmark,Midtjylland,NA,Europe,Denmark,Midtjylland,genome,29782,Human,unknown,unknown,NA,B.1.127,G,Department of Virus and Microbiological Special Diagnostics, Statens Serum Institut, Copenhagen, Denmark,Albertsen Lab, Department of Chemistry and Bioscience, Aalborg University, Denmark,Danish Covid-19 Genome Consor…
hCoV-19/Denmark/DCGC-12218/2020,betacoronavirus,EPI_ISL_682399,NA,2020-11-16,Europe,Denmark,Syddanmark,NA,Europe,Denmark,Syddanmark,genome,29773,Human,unknown,unknown,NA,B.1.160,GH,Department of Virus and Microbiological Special Diagnostics, Statens Serum Institut, Copenhagen, Denmark,Albertsen Lab, Department of Chemistry and Bioscience, Aalborg University, Denmark,Danish Covid-19 Genome Consort…
hCoV-19/Denmark/DCGC-12217/2020,betacoronavirus,EPI_ISL_682398,NA,2020-11-16,Europe,Denmark,Syddanmark,NA,Europe,Denmark,Syddanmark,genome,29776,Human,unknown,unknown,NA,B.1.258,G,Department of Virus and Microbiological Special Diagnostics, Statens Serum Institut, Copenhagen, Denmark,Albertsen Lab, Department of Chemistry and Bioscience, Aalborg University, Denmark,Danish Covid-19 Genome Consorti…
hCoV-19/Denmark/DCGC-12216/2020,betacoronavirus,EPI_ISL_682397,NA,2020-11-16,Europe,Denmark,Nordjylland,NA,Europe,Denmark,Nordjylland,genome,29782,Human,unknown,unknown,NA,B.1.177.12,GV,Department of Virus and Microbiological Special Diagnostics, Statens Serum Institut, Copenhagen, Denmark,Albertsen Lab, Department of Chemistry and Bioscience, Aalborg University, Denmark,Danish Covid-19 Genome Co…
hCoV-19/Denmark/DCGC-12215/2020,betacoronavirus,EPI_ISL_682396,NA,2020-11-16,Europe,Denmark,Midtjylland,NA,Europe,Denmark,Midtjylland,genome,29769,Human,unknown,unknown,NA,B.1.1.298,GR,Department of Virus and Microbiological Special Diagnostics, Statens Serum Institut, Copenhagen, Denmark,Albertsen Lab, Department of Chemistry and Bioscience, Aalborg University, Denmark,Danish Covid-19 Genome Con…
hCoV-19/Denmark/DCGC-12214/2020,betacoronavirus,EPI_ISL_682395,NA,2020-11-16,Europe,Denmark,Syddanmark,NA,Europe,Denmark,Syddanmark,genome,29773,Human,unknown,unknown,NA,B.1.160.17,GH,Department of Virus and Microbiological Special Diagnostics, Statens Serum Institut, Copenhagen, Denmark,Albertsen Lab, Department of Chemistry and Bioscience, Aalborg University, Denmark,Danish Covid-19 Genome Cons…
hCoV-19/Denmark/DCGC-12213/2020,betacoronavirus,EPI_ISL_682394,NA,2020-11-16,Europe,Denmark,Midtjylland,NA,Europe,Denmark,Midtjylland,genome,29758,Human,unknown,unknown,NA,B.1.177.12,GV,Department of Virus and Microbiological Special Diagnostics, Statens Serum Institut, Copenhagen, Denmark,Albertsen Lab, Department of Chemistry and Bioscience, Aalborg University, Denmark,Danish Covid-19 Genome Co…
hCoV-19/Denmark/DCGC-12212/2020,betacoronavirus,EPI_ISL_682393,NA,2020-11-16,Europe,Denmark,Hovedstaden,NA,Europe,Denmark,Hovedstaden,genome,29782,Human,unknown,unknown,NA,B.1.177.21,GV,Department of Virus and Microbiological Special Diagnostics, Statens Serum Institut, Copenhagen, Denmark,Albertsen Lab, Department of Chemistry and Bioscience, Aalborg University, Denmark,Danish Covid-19 Genome Co…
hCoV-19/Denmark/DCGC-12211/2020,betacoronavirus,EPI_ISL_682392,NA,2020-11-16,Europe,Denmark,Hovedstaden,NA,Europe,Denmark,Hovedstaden,genome,29782,Human,unknown,unknown,NA,B.1.177.79,GV,Department of Virus and Microbiological Special Diagnostics, Statens Serum Institut, Copenhagen, Denmark,Albertsen Lab, Department of Chemistry and Bioscience, Aalborg University, Denmark,Danish Covid-19 Genome Co…
hCoV-19/Denmark/DCGC-12210/2020,betacoronavirus,EPI_ISL_682391,NA,2020-11-16,Europe,Denmark,Syddanmark,NA,Europe,Denmark,Syddanmark,genome,29782,Human,unknown,unknown,NA,B.1,GH,Department of Virus and Microbiological Special Diagnostics, Statens Serum Institut, Copenhagen, Denmark,Albertsen Lab, Department of Chemistry and Bioscience, Aalborg University, Denmark,Danish Covid-19 Genome Consortium,…
hCoV-19/Denmark/DCGC-12209/2020,betacoronavirus,EPI_ISL_682390,NA,2020-11-16,Europe,Denmark,Syddanmark,NA,Europe,Denmark,Syddanmark,genome,29782,Human,unknown,unknown,NA,B.1.36.25,GH,Department of Virus and Microbiological Special Diagnostics, Statens Serum Institut, Copenhagen, Denmark,Albertsen Lab, Department of Chemistry and Bioscience, Aalborg University, Denmark,Danish Covid-19 Genome Conso…
hCoV-19/Denmark/DCGC-12208/2020,betacoronavirus,EPI_ISL_682389,NA,2020-11-16,Europe,Denmark,Hovedstaden,NA,Europe,Denmark,Hovedstaden,genome,29782,Human,unknown,unknown,NA,B.1.177.21,GV,Department of Virus and Microbiological Special Diagnostics, Statens Serum Institut, Copenhagen, Denmark,Albertsen Lab, Department of Chemistry and Bioscience, Aalborg University, Denmark,Danish Covid-19 Genome Co…
hCoV-19/Denmark/DCGC-12207/2020,betacoronavirus,EPI_ISL_682388,NA,2020-11-16,Europe,Denmark,Midtjylland,NA,Europe,Denmark,Midtjylland,genome,29768,Human,unknown,unknown,NA,B.1.1.298,GR,Department of Virus and Microbiological Special Diagnostics, Statens Serum Institut, Copenhagen, Denmark,Albertsen Lab, Department of Chemistry and Bioscience, Aalborg University, Denmark,Danish Covid-19 Genome Con…
hCoV-19/Denmark/DCGC-12206/2020,betacoronavirus,EPI_ISL_682387,NA,2020-11-16,Europe,Denmark,Midtjylland,NA,Europe,Denmark,Midtjylland,genome,29782,Human,unknown,unknown,NA,B.1,G,Department of Virus and Microbiological Special Diagnostics, Statens Serum Institut, Copenhagen, Denmark,Albertsen Lab, Department of Chemistry and Bioscience, Aalborg University, Denmark,Danish Covid-19 Genome Consortium…
hCoV-19/Denmark/DCGC-12205/2020,betacoronavirus,EPI_ISL_682386,NA,2020-11-16,Europe,Denmark,Hovedstaden,NA,Europe,Denmark,Hovedstaden,genome,29782,Human,unknown,unknown,NA,B.1.36.25,GH,Department of Virus and Microbiological Special Diagnostics, Statens Serum Institut, Copenhagen, Denmark,Albertsen Lab, Department of Chemistry and Bioscience, Aalborg University, Denmark,Danish Covid-19 Genome Con…
hCoV-19/Denmark/DCGC-12204/2020,betacoronavirus,EPI_ISL_682385,NA,2020-11-16,Europe,Denmark,Hovedstaden,NA,Europe,Denmark,Hovedstaden,genome,29782,Human,unknown,unknown,NA,B.1.1.377,GR,Department of Virus and Microbiological Special Diagnostics, Statens Serum Institut, Copenhagen, Denmark,Albertsen Lab, Department of Chemistry and Bioscience, Aalborg University, Denmark,Danish Covid-19 Genome Con…
hCoV-19/Denmark/DCGC-12203/2020,betacoronavirus,EPI_ISL_682384,NA,2020-11-16,Europe,Denmark,Sjaelland,NA,Europe,Denmark,Sjaelland,genome,29782,Human,unknown,unknown,NA,B.1.177.87,GV,Department of Virus and Microbiological Special Diagnostics, Statens Serum Institut, Copenhagen, Denmark,Albertsen Lab, Department of Chemistry and Bioscience, Aalborg University, Denmark,Danish Covid-19 Genome Consor…
hCoV-19/Denmark/DCGC-12202/2020,betacoronavirus,EPI_ISL_682383,NA,2020-11-16,Europe,Denmark,Hovedstaden,NA,Europe,Denmark,Hovedstaden,genome,29782,Human,unknown,unknown,NA,B.1.258,G,Department of Virus and Microbiological Special Diagnostics, Statens Serum Institut, Copenhagen, Denmark,Albertsen Lab, Department of Chemistry and Bioscience, Aalborg University, Denmark,Danish Covid-19 Genome Consor…
hCoV-19/Denmark/DCGC-12201/2020,betacoronavirus,EPI_ISL_682382,NA,2020-11-16,Europe,Denmark,Midtjylland,NA,Europe,Denmark,Midtjylland,genome,29776,Human,unknown,unknown,NA,B.1.258,G,Department of Virus and Microbiological Special Diagnostics, Statens Serum Institut, Copenhagen, Denmark,Albertsen Lab, Department of Chemistry and Bioscience, Aalborg University, Denmark,Danish Covid-19 Genome Consor…
hCoV-19/Denmark/DCGC-12200/2020,betacoronavirus,EPI_ISL_682381,NA,2020-11-16,Europe,Denmark,Nordjylland,NA,Europe,Denmark,Nordjylland,genome,29782,Human,unknown,unknown,NA,B.1.1.294,GR,Department of Virus and Microbiological Special Diagnostics, Statens Serum Institut, Copenhagen, Denmark,Albertsen Lab, Department of Chemistry and Bioscience, Aalborg University, Denmark,Danish Covid-19 Genome Con…
hCoV-19/Denmark/DCGC-12199/2020,betacoronavirus,EPI_ISL_682380,NA,2020-11-16,Europe,Denmark,Midtjylland,NA,Europe,Denmark,Midtjylland,genome,29782,Human,unknown,unknown,NA,B.1.177.86,GV,Department of Virus and Microbiological Special Diagnostics, Statens Serum Institut, Copenhagen, Denmark,Albertsen Lab, Department of Chemistry and Bioscience, Aalborg University, Denmark,Danish Covid-19 Genome Co…
hCoV-19/Denmark/DCGC-12198/2020,betacoronavirus,EPI_ISL_682379,NA,2020-11-16,Europe,Denmark,Midtjylland,NA,Europe,Denmark,Midtjylland,genome,29782,Human,unknown,unknown,NA,B.1.1,GR,Department of Virus and Microbiological Special Diagnostics, Statens Serum Institut, Copenhagen, Denmark,Albertsen Lab, Department of Chemistry and Bioscience, Aalborg University, Denmark,Danish Covid-19 Genome Consort…
hCoV-19/Denmark/DCGC-12197/2020,betacoronavirus,EPI_ISL_682378,NA,2020-11-16,Europe,Denmark,Syddanmark,NA,Europe,Denmark,Syddanmark,genome,29776,Human,unknown,unknown,NA,B.1.258.9,G,Department of Virus and Microbiological Special Diagnostics, Statens Serum Institut, Copenhagen, Denmark,Albertsen Lab, Department of Chemistry and Bioscience, Aalborg University, Denmark,Danish Covid-19 Genome Consor…
hCoV-19/Denmark/DCGC-12196/2020,betacoronavirus,EPI_ISL_682377,NA,2020-11-16,Europe,Denmark,Sjaelland,NA,Europe,Denmark,Sjaelland,genome,29769,Human,unknown,unknown,NA,B.1.1.298,GR,Department of Virus and Microbiological Special Diagnostics, Statens Serum Institut, Copenhagen, Denmark,Albertsen Lab, Department of Chemistry and Bioscience, Aalborg University, Denmark,Danish Covid-19 Genome Consort…
hCoV-19/Denmark/DCGC-12195/2020,betacoronavirus,EPI_ISL_682376,NA,2020-11-16,Europe,Denmark,Nordjylland,NA,Europe,Denmark,Nordjylland,genome,29769,Human,unknown,unknown,NA,B.1.1.298,GR,Department of Virus and Microbiological Special Diagnostics, Statens Serum Institut, Copenhagen, Denmark,Albertsen Lab, Department of Chemistry and Bioscience, Aalborg University, Denmark,Danish Covid-19 Genome Con…
hCoV-19/Denmark/DCGC-12194/2020,betacoronavirus,EPI_ISL_682375,NA,2020-11-16,Europe,Denmark,,NA,Europe,Denmark,,genome,29782,Human,unknown,unknown,NA,B.1.1.241,GR,Department of Virus and Microbiological Special Diagnostics, Statens Serum Institut, Copenhagen, Denmark,Albertsen Lab, Department of Chemistry and Bioscience, Aalborg University, Denmark,Danish Covid-19 Genome Consortium,https://www.gi…
hCoV-19/Denmark/DCGC-12193/2020,betacoronavirus,EPI_ISL_682374,NA,2020-11-16,Europe,Denmark,Hovedstaden,NA,Europe,Denmark,Hovedstaden,genome,29782,Human,unknown,unknown,NA,B.1.177,GV,Department of Virus and Microbiological Special Diagnostics, Statens Serum Institut, Copenhagen, Denmark,Albertsen Lab, Department of Chemistry and Bioscience, Aalborg University, Denmark,Danish Covid-19 Genome Conso…
hCoV-19/Denmark/DCGC-12192/2020,betacoronavirus,EPI_ISL_682373,NA,2020-11-16,Europe,Denmark,Hovedstaden,NA,Europe,Denmark,Hovedstaden,genome,29782,Human,unknown,unknown,NA,B.1.177.21,GV,Department of Virus and Microbiological Special Diagnostics, Statens Serum Institut, Copenhagen, Denmark,Albertsen Lab, Department of Chemistry and Bioscience, Aalborg University, Denmark,Danish Covid-19 Genome Co…
hCoV-19/Denmark/DCGC-12191/2020,betacoronavirus,EPI_ISL_682372,NA,2020-11-16,Europe,Denmark,Hovedstaden,NA,Europe,Denmark,Hovedstaden,genome,29782,Human,unknown,unknown,NA,B.1.1.377,GR,Department of Virus and Microbiological Special Diagnostics, Statens Serum Institut, Copenhagen, Denmark,Albertsen Lab, Department of Chemistry and Bioscience, Aalborg University, Denmark,Danish Covid-19 Genome Con…
hCoV-19/Denmark/DCGC-12190/2020,betacoronavirus,EPI_ISL_682371,NA,2020-11-16,Europe,Denmark,Hovedstaden,NA,Europe,Denmark,Hovedstaden,genome,29782,Human,unknown,unknown,NA,B.1.177.21,GV,Department of Virus and Microbiological Special Diagnostics, Statens Serum Institut, Copenhagen, Denmark,Albertsen Lab, Department of Chemistry and Bioscience, Aalborg University, Denmark,Danish Covid-19 Genome Co…
hCoV-19/Denmark/DCGC-12189/2020,betacoronavirus,EPI_ISL_682370,NA,2020-11-16,Europe,Denmark,Hovedstaden,NA,Europe,Denmark,Hovedstaden,genome,29776,Human,unknown,unknown,NA,B.1.258.11,G,Department of Virus and Microbiological Special Diagnostics, Statens Serum Institut, Copenhagen, Denmark,Albertsen Lab, Department of Chemistry and Bioscience, Aalborg University, Denmark,Danish Covid-19 Genome Con…
hCoV-19/Denmark/DCGC-12188/2020,betacoronavirus,EPI_ISL_682369,NA,2020-11-16,Europe,Denmark,Hovedstaden,NA,Europe,Denmark,Hovedstaden,genome,29782,Human,unknown,unknown,NA,B.1.36.25,GH,Department of Virus and Microbiological Special Diagnostics, Statens Serum Institut, Copenhagen, Denmark,Albertsen Lab, Department of Chemistry and Bioscience, Aalborg University, Denmark,Danish Covid-19 Genome Con…
hCoV-19/Denmark/DCGC-12187/2020,betacoronavirus,EPI_ISL_682368,NA,2020-11-16,Europe,Denmark,Syddanmark,NA,Europe,Denmark,Syddanmark,genome,29769,Human,unknown,unknown,NA,B.1.1.298,GR,Department of Virus and Microbiological Special Diagnostics, Statens Serum Institut, Copenhagen, Denmark,Albertsen Lab, Department of Chemistry and Bioscience, Aalborg University, Denmark,Danish Covid-19 Genome Conso…
hCoV-19/Denmark/DCGC-12186/2020,betacoronavirus,EPI_ISL_682367,NA,2020-11-16,Europe,Denmark,Syddanmark,NA,Europe,Denmark,Syddanmark,genome,29773,Human,unknown,unknown,NA,B.1.160.17,GH,Department of Virus and Microbiological Special Diagnostics, Statens Serum Institut, Copenhagen, Denmark,Albertsen Lab, Department of Chemistry and Bioscience, Aalborg University, Denmark,Danish Covid-19 Genome Cons…
hCoV-19/Denmark/DCGC-12185/2020,betacoronavirus,EPI_ISL_682366,NA,2020-11-16,Europe,Denmark,Hovedstaden,NA,Europe,Denmark,Hovedstaden,genome,29782,Human,unknown,unknown,NA,B.1.36,GH,Department of Virus and Microbiological Special Diagnostics, Statens Serum Institut, Copenhagen, Denmark,Albertsen Lab, Department of Chemistry and Bioscience, Aalborg University, Denmark,Danish Covid-19 Genome Consor…
hCoV-19/Denmark/DCGC-12184/2020,betacoronavirus,EPI_ISL_682365,NA,2020-11-16,Europe,Denmark,Hovedstaden,NA,Europe,Denmark,Hovedstaden,genome,29782,Human,unknown,unknown,NA,B.1.160,GH,Department of Virus and Microbiological Special Diagnostics, Statens Serum Institut, Copenhagen, Denmark,Albertsen Lab, Department of Chemistry and Bioscience, Aalborg University, Denmark,Danish Covid-19 Genome Conso…
hCoV-19/Denmark/DCGC-12183/2020,betacoronavirus,EPI_ISL_682364,NA,2020-11-16,Europe,Denmark,Hovedstaden,NA,Europe,Denmark,Hovedstaden,genome,29782,Human,unknown,unknown,NA,B.1.160,GH,Department of Virus and Microbiological Special Diagnostics, Statens Serum Institut, Copenhagen, Denmark,Albertsen Lab, Department of Chemistry and Bioscience, Aalborg University, Denmark,Danish Covid-19 Genome Conso…
hCoV-19/Denmark/DCGC-12182/2020,betacoronavirus,EPI_ISL_682363,NA,2020-11-16,Europe,Denmark,Hovedstaden,NA,Europe,Denmark,Hovedstaden,genome,29780,Human,unknown,unknown,NA,B.1.160.8,GH,Department of Virus and Microbiological Special Diagnostics, Statens Serum Institut, Copenhagen, Denmark,Albertsen Lab, Department of Chemistry and Bioscience, Aalborg University, Denmark,Danish Covid-19 Genome Con…
hCoV-19/Denmark/DCGC-12181/2020,betacoronavirus,EPI_ISL_682362,NA,2020-11-23,Europe,Denmark,Nordjylland,NA,Europe,Denmark,Nordjylland,genome,29782,Human,unknown,unknown,NA,B.1.177.12,GV,Department of Virus and Microbiological Special Diagnostics, Statens Serum Institut, Copenhagen, Denmark,Albertsen Lab, Department of Chemistry and Bioscience, Aalborg University, Denmark,Danish Covid-19 Genome Co…
hCoV-19/Denmark/DCGC-12180/2020,betacoronavirus,EPI_ISL_682361,NA,2020-11-23,Europe,Denmark,Nordjylland,NA,Europe,Denmark,Nordjylland,genome,29782,Human,unknown,unknown,NA,B.1.177.24,GV,Department of Virus and Microbiological Special Diagnostics, Statens Serum Institut, Copenhagen, Denmark,Albertsen Lab, Department of Chemistry and Bioscience, Aalborg University, Denmark,Danish Covid-19 Genome Co…
hCoV-19/Denmark/DCGC-12179/2020,betacoronavirus,EPI_ISL_682360,NA,2020-11-23,Europe,Denmark,Nordjylland,NA,Europe,Denmark,Nordjylland,genome,29782,Human,unknown,unknown,NA,B.1.177.12,GV,Department of Virus and Microbiological Special Diagnostics, Statens Serum Institut, Copenhagen, Denmark,Albertsen Lab, Department of Chemistry and Bioscience, Aalborg University, Denmark,Danish Covid-19 Genome Co…
hCoV-19/Denmark/DCGC-12178/2020,betacoronavirus,EPI_ISL_682359,NA,2020-11-23,Europe,Denmark,Nordjylland,NA,Europe,Denmark,Nordjylland,genome,29769,Human,unknown,unknown,NA,B.1.1.298,GR,Department of Virus and Microbiological Special Diagnostics, Statens Serum Institut, Copenhagen, Denmark,Albertsen Lab, Department of Chemistry and Bioscience, Aalborg University, Denmark,Danish Covid-19 Genome Con…
hCoV-19/Denmark/DCGC-12177/2020,betacoronavirus,EPI_ISL_682358,NA,2020-11-23,Europe,Denmark,Midtjylland,NA,Europe,Denmark,Midtjylland,genome,29782,Human,unknown,unknown,NA,B.1.177.81,GV,Department of Virus and Microbiological Special Diagnostics, Statens Serum Institut, Copenhagen, Denmark,Albertsen Lab, Department of Chemistry and Bioscience, Aalborg University, Denmark,Danish Covid-19 Genome Co…
hCoV-19/Denmark/DCGC-12176/2020,betacoronavirus,EPI_ISL_682357,NA,2020-11-23,Europe,Denmark,Nordjylland,NA,Europe,Denmark,Nordjylland,genome,29782,Human,unknown,unknown,NA,B.1.406,G,Department of Virus and Microbiological Special Diagnostics, Statens Serum Institut, Copenhagen, Denmark,Albertsen Lab, Department of Chemistry and Bioscience, Aalborg University, Denmark,Danish Covid-19 Genome Consor…
hCoV-19/Denmark/DCGC-12175/2020,betacoronavirus,EPI_ISL_682356,NA,2020-11-23,Europe,Denmark,Midtjylland,NA,Europe,Denmark,Midtjylland,genome,29769,Human,unknown,unknown,NA,B.1.1.298,GR,Department of Virus and Microbiological Special Diagnostics, Statens Serum Institut, Copenhagen, Denmark,Albertsen Lab, Department of Chemistry and Bioscience, Aalborg University, Denmark,Danish Covid-19 Genome Con…
hCoV-19/Denmark/DCGC-12174/2020,betacoronavirus,EPI_ISL_682355,NA,2020-11-23,Europe,Denmark,Nordjylland,NA,Europe,Denmark,Nordjylland,genome,29782,Human,unknown,unknown,NA,B.1.177.12,GV,Department of Virus and Microbiological Special Diagnostics, Statens Serum Institut, Copenhagen, Denmark,Albertsen Lab, Department of Chemistry and Bioscience, Aalborg University, Denmark,Danish Covid-19 Genome Co…
hCoV-19/Denmark/DCGC-12173/2020,betacoronavirus,EPI_ISL_682354,NA,2020-11-23,Europe,Denmark,Syddanmark,NA,Europe,Denmark,Syddanmark,genome,29782,Human,unknown,unknown,NA,B.1.88.1,G,Department of Virus and Microbiological Special Diagnostics, Statens Serum Institut, Copenhagen, Denmark,Albertsen Lab, Department of Chemistry and Bioscience, Aalborg University, Denmark,Danish Covid-19 Genome Consort…
hCoV-19/Denmark/DCGC-12172/2020,betacoronavirus,EPI_ISL_682353,NA,2020-11-23,Europe,Denmark,Nordjylland,NA,Europe,Denmark,Nordjylland,genome,29782,Human,unknown,unknown,NA,B.1.177.12,GV,Department of Virus and Microbiological Special Diagnostics, Statens Serum Institut, Copenhagen, Denmark,Albertsen Lab, Department of Chemistry and Bioscience, Aalborg University, Denmark,Danish Covid-19 Genome Co…
hCoV-19/Denmark/DCGC-12023/2020,betacoronavirus,EPI_ISL_671269,NA,2020-03-09,Europe,Denmark,Midtjylland,NA,Europe,Denmark,Midtjylland,genome,29837,Human,unknown,unknown,NA,B,O,Department of Virus and Microbiological Special Diagnostics, Statens Serum Institut, Copenhagen, Denmark,Albertsen Lab, Department of Chemistry and Bioscience, Aalborg University, Denmark,Danish Covid-19 Genome Consortium,h…
hCoV-19/Denmark/DCGC-12021/2020,betacoronavirus,EPI_ISL_671268,NA,2020-03-09,Europe,Denmark,Hovedstaden,NA,Europe,Denmark,Hovedstaden,genome,29782,Human,unknown,unknown,NA,B.1.428,GH,Department of Virus and Microbiological Special Diagnostics, Statens Serum Institut, Copenhagen, Denmark,Albertsen Lab, Department of Chemistry and Bioscience, Aalborg University, Denmark,Danish Covid-19 Genome Conso…
hCoV-19/Denmark/DCGC-12020/2020,betacoronavirus,EPI_ISL_671267,NA,2020-03-30,Europe,Denmark,Hovedstaden,NA,Europe,Denmark,Hovedstaden,genome,29782,Human,unknown,unknown,NA,B.1.177.12,GV,Department of Virus and Microbiological Special Diagnostics, Statens Serum Institut, Copenhagen, Denmark,Albertsen Lab, Department of Chemistry and Bioscience, Aalborg University, Denmark,Danish Covid-19 Genome Co…
hCoV-19/Denmark/DCGC-12019/2020,betacoronavirus,EPI_ISL_671266,NA,2020-06-08,Europe,Denmark,Nordjylland,NA,Europe,Denmark,Nordjylland,genome,29782,Human,unknown,unknown,NA,B.1.1.298,GR,Department of Virus and Microbiological Special Diagnostics, Statens Serum Institut, Copenhagen, Denmark,Albertsen Lab, Department of Chemistry and Bioscience, Aalborg University, Denmark,Danish Covid-19 Genome Con…
hCoV-19/Denmark/DCGC-12018/2020,betacoronavirus,EPI_ISL_671265,NA,2020-06-08,Europe,Denmark,Nordjylland,NA,Europe,Denmark,Nordjylland,genome,29782,Human,unknown,unknown,NA,B.1.1.298,GR,Department of Virus and Microbiological Special Diagnostics, Statens Serum Institut, Copenhagen, Denmark,Albertsen Lab, Department of Chemistry and Bioscience, Aalborg University, Denmark,Danish Covid-19 Genome Con…
hCoV-19/Denmark/DCGC-12017/2020,betacoronavirus,EPI_ISL_671264,NA,2020-06-08,Europe,Denmark,Nordjylland,NA,Europe,Denmark,Nordjylland,genome,29782,Human,unknown,unknown,NA,B.1.1.298,GR,Department of Virus and Microbiological Special Diagnostics, Statens Serum Institut, Copenhagen, Denmark,Albertsen Lab, Department of Chemistry and Bioscience, Aalborg University, Denmark,Danish Covid-19 Genome Con…
hCoV-19/Denmark/DCGC-12016/2020,betacoronavirus,EPI_ISL_671263,NA,2020-06-08,Europe,Denmark,Nordjylland,NA,Europe,Denmark,Nordjylland,genome,29782,Human,unknown,unknown,NA,B.1.1.298,GR,Department of Virus and Microbiological Special Diagnostics, Statens Serum Institut, Copenhagen, Denmark,Albertsen Lab, Department of Chemistry and Bioscience, Aalborg University, Denmark,Danish Covid-19 Genome Con…
hCoV-19/Denmark/DCGC-12015/2020,betacoronavirus,EPI_ISL_671262,NA,2020-06-08,Europe,Denmark,Nordjylland,NA,Europe,Denmark,Nordjylland,genome,29782,Human,unknown,unknown,NA,B.1.1.298,GR,Department of Virus and Microbiological Special Diagnostics, Statens Serum Institut, Copenhagen, Denmark,Albertsen Lab, Department of Chemistry and Bioscience, Aalborg University, Denmark,Danish Covid-19 Genome Con…
hCoV-19/Denmark/DCGC-12014/2020,betacoronavirus,EPI_ISL_671261,NA,2020-06-15,Europe,Denmark,Nordjylland,NA,Europe,Denmark,Nordjylland,genome,29782,Human,unknown,unknown,NA,B.1.1.298,GR,Department of Virus and Microbiological Special Diagnostics, Statens Serum Institut, Copenhagen, Denmark,Albertsen Lab, Department of Chemistry and Bioscience, Aalborg University, Denmark,Danish Covid-19 Genome Con…
hCoV-19/Denmark/DCGC-12013/2020,betacoronavirus,EPI_ISL_671260,NA,2020-06-15,Europe,Denmark,Nordjylland,NA,Europe,Denmark,Nordjylland,genome,29782,Human,unknown,unknown,NA,B.1.1.298,GR,Department of Virus and Microbiological Special Diagnostics, Statens Serum Institut, Copenhagen, Denmark,Albertsen Lab, Department of Chemistry and Bioscience, Aalborg University, Denmark,Danish Covid-19 Genome Con…
hCoV-19/Denmark/DCGC-12012/2020,betacoronavirus,EPI_ISL_671259,NA,2020-06-15,Europe,Denmark,Nordjylland,NA,Europe,Denmark,Nordjylland,genome,29782,Human,unknown,unknown,NA,B.1.1.298,GR,Department of Virus and Microbiological Special Diagnostics, Statens Serum Institut, Copenhagen, Denmark,Albertsen Lab, Department of Chemistry and Bioscience, Aalborg University, Denmark,Danish Covid-19 Genome Con…
hCoV-19/Denmark/DCGC-12011/2020,betacoronavirus,EPI_ISL_671258,NA,2020-06-15,Europe,Denmark,Nordjylland,NA,Europe,Denmark,Nordjylland,genome,29782,Human,unknown,unknown,NA,B.1.1.298,GR,Department of Virus and Microbiological Special Diagnostics, Statens Serum Institut, Copenhagen, Denmark,Albertsen Lab, Department of Chemistry and Bioscience, Aalborg University, Denmark,Danish Covid-19 Genome Con…
hCoV-19/Denmark/DCGC-12010/2020,betacoronavirus,EPI_ISL_671257,NA,2020-06-15,Europe,Denmark,Nordjylland,NA,Europe,Denmark,Nordjylland,genome,29782,Human,unknown,unknown,NA,B.1.1.298,GR,Department of Virus and Microbiological Special Diagnostics, Statens Serum Institut, Copenhagen, Denmark,Albertsen Lab, Department of Chemistry and Bioscience, Aalborg University, Denmark,Danish Covid-19 Genome Con…
hCoV-19/Denmark/DCGC-12009/2020,betacoronavirus,EPI_ISL_671256,NA,2020-06-15,Europe,Denmark,Nordjylland,NA,Europe,Denmark,Nordjylland,genome,29782,Human,unknown,unknown,NA,B.1.1.298,GR,Department of Virus and Microbiological Special Diagnostics, Statens Serum Institut, Copenhagen, Denmark,Albertsen Lab, Department of Chemistry and Bioscience, Aalborg University, Denmark,Danish Covid-19 Genome Con…
hCoV-19/Denmark/DCGC-12008/2020,betacoronavirus,EPI_ISL_671255,NA,2020-06-15,Europe,Denmark,Nordjylland,NA,Europe,Denmark,Nordjylland,genome,29782,Human,unknown,unknown,NA,B.1.1.298,GR,Department of Virus and Microbiological Special Diagnostics, Statens Serum Institut, Copenhagen, Denmark,Albertsen Lab, Department of Chemistry and Bioscience, Aalborg University, Denmark,Danish Covid-19 Genome Con…
hCoV-19/Denmark/DCGC-12007/2020,betacoronavirus,EPI_ISL_671254,NA,2020-06-15,Europe,Denmark,Nordjylland,NA,Europe,Denmark,Nordjylland,genome,29782,Human,unknown,unknown,NA,B.1.1.298,GR,Department of Virus and Microbiological Special Diagnostics, Statens Serum Institut, Copenhagen, Denmark,Albertsen Lab, Department of Chemistry and Bioscience, Aalborg University, Denmark,Danish Covid-19 Genome Con…
hCoV-19/Denmark/DCGC-12006/2020,betacoronavirus,EPI_ISL_671253,NA,2020-06-15,Europe,Denmark,Nordjylland,NA,Europe,Denmark,Nordjylland,genome,29324,Human,unknown,unknown,NA,B.1.428,GH,Department of Virus and Microbiological Special Diagnostics, Statens Serum Institut, Copenhagen, Denmark,Albertsen Lab, Department of Chemistry and Bioscience, Aalborg University, Denmark,Danish Covid-19 Genome Conso…
hCoV-19/Denmark/DCGC-12005/2020,betacoronavirus,EPI_ISL_671252,NA,2020-06-22,Europe,Denmark,Nordjylland,NA,Europe,Denmark,Nordjylland,genome,29782,Human,unknown,unknown,NA,B.1.1.298,GR,Department of Virus and Microbiological Special Diagnostics, Statens Serum Institut, Copenhagen, Denmark,Albertsen Lab, Department of Chemistry and Bioscience, Aalborg University, Denmark,Danish Covid-19 Genome Con…
hCoV-19/Denmark/DCGC-12004/2020,betacoronavirus,EPI_ISL_671251,NA,2020-06-22,Europe,Denmark,Nordjylland,NA,Europe,Denmark,Nordjylland,genome,29782,Human,unknown,unknown,NA,B.1.1.298,GR,Department of Virus and Microbiological Special Diagnostics, Statens Serum Institut, Copenhagen, Denmark,Albertsen Lab, Department of Chemistry and Bioscience, Aalborg University, Denmark,Danish Covid-19 Genome Con…
hCoV-19/Denmark/DCGC-12003/2020,betacoronavirus,EPI_ISL_671250,NA,2020-06-22,Europe,Denmark,Nordjylland,NA,Europe,Denmark,Nordjylland,genome,29782,Human,unknown,unknown,NA,B.1.1.298,GR,Department of Virus and Microbiological Special Diagnostics, Statens Serum Institut, Copenhagen, Denmark,Albertsen Lab, Department of Chemistry and Bioscience, Aalborg University, Denmark,Danish Covid-19 Genome Con…
hCoV-19/Denmark/DCGC-12002/2020,betacoronavirus,EPI_ISL_671249,NA,2020-06-22,Europe,Denmark,Nordjylland,NA,Europe,Denmark,Nordjylland,genome,29782,Human,unknown,unknown,NA,B.1.1.298,GR,Department of Virus and Microbiological Special Diagnostics, Statens Serum Institut, Copenhagen, Denmark,Albertsen Lab, Department of Chemistry and Bioscience, Aalborg University, Denmark,Danish Covid-19 Genome Con…
hCoV-19/Denmark/DCGC-12001/2020,betacoronavirus,EPI_ISL_671248,NA,2020-06-22,Europe,Denmark,Nordjylland,NA,Europe,Denmark,Nordjylland,genome,29324,Human,unknown,unknown,NA,B.1.1.298,GR,Department of Virus and Microbiological Special Diagnostics, Statens Serum Institut, Copenhagen, Denmark,Albertsen Lab, Department of Chemistry and Bioscience, Aalborg University, Denmark,Danish Covid-19 Genome Con…
hCoV-19/Denmark/DCGC-12000/2020,betacoronavirus,EPI_ISL_671247,NA,2020-06-22,Europe,Denmark,Nordjylland,NA,Europe,Denmark,Nordjylland,genome,29324,Human,unknown,unknown,NA,B.1.1.298,GR,Department of Virus and Microbiological Special Diagnostics, Statens Serum Institut, Copenhagen, Denmark,Albertsen Lab, Department of Chemistry and Bioscience, Aalborg University, Denmark,Danish Covid-19 Genome Con…
hCoV-19/Denmark/DCGC-11999/2020,betacoronavirus,EPI_ISL_671246,NA,2020-06-22,Europe,Denmark,Nordjylland,NA,Europe,Denmark,Nordjylland,genome,29782,Human,unknown,unknown,NA,B.1.1.298,GR,Department of Virus and Microbiological Special Diagnostics, Statens Serum Institut, Copenhagen, Denmark,Albertsen Lab, Department of Chemistry and Bioscience, Aalborg University, Denmark,Danish Covid-19 Genome Con…
hCoV-19/Denmark/DCGC-11998/2020,betacoronavirus,EPI_ISL_671245,NA,2020-07-27,Europe,Denmark,Syddanmark,NA,Europe,Denmark,Syddanmark,genome,29782,Human,unknown,unknown,NA,B.1.160,GH,Department of Virus and Microbiological Special Diagnostics, Statens Serum Institut, Copenhagen, Denmark,Albertsen Lab, Department of Chemistry and Bioscience, Aalborg University, Denmark,Danish Covid-19 Genome Consort…
hCoV-19/Denmark/DCGC-11997/2020,betacoronavirus,EPI_ISL_671244,NA,2020-08-10,Europe,Denmark,Midtjylland,NA,Europe,Denmark,Midtjylland,genome,29782,Human,unknown,unknown,NA,B.1.221,G,Department of Virus and Microbiological Special Diagnostics, Statens Serum Institut, Copenhagen, Denmark,Albertsen Lab, Department of Chemistry and Bioscience, Aalborg University, Denmark,Danish Covid-19 Genome Consor…
hCoV-19/Denmark/DCGC-11996/2020,betacoronavirus,EPI_ISL_671243,NA,2020-08-10,Europe,Denmark,Midtjylland,NA,Europe,Denmark,Midtjylland,genome,29782,Human,unknown,unknown,NA,B.1.177,GV,Department of Virus and Microbiological Special Diagnostics, Statens Serum Institut, Copenhagen, Denmark,Albertsen Lab, Department of Chemistry and Bioscience, Aalborg University, Denmark,Danish Covid-19 Genome Conso…
hCoV-19/Denmark/DCGC-11995/2020,betacoronavirus,EPI_ISL_671242,NA,2020-08-24,Europe,Denmark,Midtjylland,NA,Europe,Denmark,Midtjylland,genome,29782,Human,unknown,unknown,NA,B.1.36.1,GH,Department of Virus and Microbiological Special Diagnostics, Statens Serum Institut, Copenhagen, Denmark,Albertsen Lab, Department of Chemistry and Bioscience, Aalborg University, Denmark,Danish Covid-19 Genome Cons…
hCoV-19/Denmark/DCGC-11994/2020,betacoronavirus,EPI_ISL_671241,NA,2020-08-24,Europe,Denmark,Midtjylland,NA,Europe,Denmark,Midtjylland,genome,29782,Human,unknown,unknown,NA,B.1.1,GR,Department of Virus and Microbiological Special Diagnostics, Statens Serum Institut, Copenhagen, Denmark,Albertsen Lab, Department of Chemistry and Bioscience, Aalborg University, Denmark,Danish Covid-19 Genome Consort…
hCoV-19/Denmark/DCGC-11992/2020,betacoronavirus,EPI_ISL_671240,NA,2020-08-31,Europe,Denmark,Nordjylland,NA,Europe,Denmark,Nordjylland,genome,29782,Human,unknown,unknown,NA,B.1.367,GH,Department of Virus and Microbiological Special Diagnostics, Statens Serum Institut, Copenhagen, Denmark,Albertsen Lab, Department of Chemistry and Bioscience, Aalborg University, Denmark,Danish Covid-19 Genome Conso…
hCoV-19/Denmark/DCGC-11990/2020,betacoronavirus,EPI_ISL_671239,NA,2020-08-31,Europe,Denmark,Nordjylland,NA,Europe,Denmark,Nordjylland,genome,29782,Human,unknown,unknown,NA,B.1.367,GH,Department of Virus and Microbiological Special Diagnostics, Statens Serum Institut, Copenhagen, Denmark,Albertsen Lab, Department of Chemistry and Bioscience, Aalborg University, Denmark,Danish Covid-19 Genome Conso…
hCoV-19/Denmark/DCGC-11989/2020,betacoronavirus,EPI_ISL_671238,NA,2020-09-07,Europe,Denmark,Nordjylland,NA,Europe,Denmark,Nordjylland,genome,29782,Human,unknown,unknown,NA,B.1.367,GH,Department of Virus and Microbiological Special Diagnostics, Statens Serum Institut, Copenhagen, Denmark,Albertsen Lab, Department of Chemistry and Bioscience, Aalborg University, Denmark,Danish Covid-19 Genome Conso…
hCoV-19/Denmark/DCGC-11988/2020,betacoronavirus,EPI_ISL_671237,NA,2020-09-07,Europe,Denmark,Nordjylland,NA,Europe,Denmark,Nordjylland,genome,29782,Human,unknown,unknown,NA,B.1.367,GH,Department of Virus and Microbiological Special Diagnostics, Statens Serum Institut, Copenhagen, Denmark,Albertsen Lab, Department of Chemistry and Bioscience, Aalborg University, Denmark,Danish Covid-19 Genome Conso…
hCoV-19/Denmark/DCGC-11984/2020,betacoronavirus,EPI_ISL_671236,NA,2020-09-07,Europe,Denmark,Nordjylland,NA,Europe,Denmark,Nordjylland,genome,29782,Human,unknown,unknown,NA,B.1.1.277,GR,Department of Virus and Microbiological Special Diagnostics, Statens Serum Institut, Copenhagen, Denmark,Albertsen Lab, Department of Chemistry and Bioscience, Aalborg University, Denmark,Danish Covid-19 Genome Con…
hCoV-19/Denmark/DCGC-11981/2020,betacoronavirus,EPI_ISL_671235,NA,2020-09-07,Europe,Denmark,Midtjylland,NA,Europe,Denmark,Midtjylland,genome,29782,Human,unknown,unknown,NA,B.1.1.277,GR,Department of Virus and Microbiological Special Diagnostics, Statens Serum Institut, Copenhagen, Denmark,Albertsen Lab, Department of Chemistry and Bioscience, Aalborg University, Denmark,Danish Covid-19 Genome Con…
hCoV-19/Denmark/DCGC-11976/2020,betacoronavirus,EPI_ISL_671234,NA,2020-09-07,Europe,Denmark,Nordjylland,NA,Europe,Denmark,Nordjylland,genome,29782,Human,unknown,unknown,NA,B.1.367,GH,Department of Virus and Microbiological Special Diagnostics, Statens Serum Institut, Copenhagen, Denmark,Albertsen Lab, Department of Chemistry and Bioscience, Aalborg University, Denmark,Danish Covid-19 Genome Conso…
hCoV-19/Denmark/DCGC-11965/2020,betacoronavirus,EPI_ISL_671233,NA,2020-09-14,Europe,Denmark,Nordjylland,NA,Europe,Denmark,Nordjylland,genome,29782,Human,unknown,unknown,NA,B.1.1.277,GR,Department of Virus and Microbiological Special Diagnostics, Statens Serum Institut, Copenhagen, Denmark,Albertsen Lab, Department of Chemistry and Bioscience, Aalborg University, Denmark,Danish Covid-19 Genome Con…
hCoV-19/Denmark/DCGC-11959/2020,betacoronavirus,EPI_ISL_671232,NA,2020-09-14,Europe,Denmark,Nordjylland,NA,Europe,Denmark,Nordjylland,genome,29782,Human,unknown,unknown,NA,B.1,G,Department of Virus and Microbiological Special Diagnostics, Statens Serum Institut, Copenhagen, Denmark,Albertsen Lab, Department of Chemistry and Bioscience, Aalborg University, Denmark,Danish Covid-19 Genome Consortium…
hCoV-19/Denmark/DCGC-11958/2020,betacoronavirus,EPI_ISL_671231,NA,2020-09-21,Europe,Denmark,Midtjylland,NA,Europe,Denmark,Midtjylland,genome,29782,Human,unknown,unknown,NA,B.1.1.277,GR,Department of Virus and Microbiological Special Diagnostics, Statens Serum Institut, Copenhagen, Denmark,Albertsen Lab, Department of Chemistry and Bioscience, Aalborg University, Denmark,Danish Covid-19 Genome Con…
hCoV-19/Denmark/DCGC-11956/2020,betacoronavirus,EPI_ISL_671230,NA,2020-10-05,Europe,Denmark,Midtjylland,NA,Europe,Denmark,Midtjylland,genome,29782,Human,unknown,unknown,NA,B.1.160,GH,Department of Virus and Microbiological Special Diagnostics, Statens Serum Institut, Copenhagen, Denmark,Albertsen Lab, Department of Chemistry and Bioscience, Aalborg University, Denmark,Danish Covid-19 Genome Conso…
hCoV-19/Denmark/DCGC-11948/2020,betacoronavirus,EPI_ISL_671229,NA,2020-10-12,Europe,Denmark,Nordjylland,NA,Europe,Denmark,Nordjylland,genome,29782,Human,unknown,unknown,NA,B.1.1.159,GR,Department of Virus and Microbiological Special Diagnostics, Statens Serum Institut, Copenhagen, Denmark,Albertsen Lab, Department of Chemistry and Bioscience, Aalborg University, Denmark,Danish Covid-19 Genome Con…
hCoV-19/Denmark/DCGC-11946/2020,betacoronavirus,EPI_ISL_671228,NA,2020-10-12,Europe,Denmark,Nordjylland,NA,Europe,Denmark,Nordjylland,genome,29782,Human,unknown,unknown,NA,B.1.1.159,GR,Department of Virus and Microbiological Special Diagnostics, Statens Serum Institut, Copenhagen, Denmark,Albertsen Lab, Department of Chemistry and Bioscience, Aalborg University, Denmark,Danish Covid-19 Genome Con…
hCoV-19/Denmark/DCGC-11943/2020,betacoronavirus,EPI_ISL_671227,NA,2020-10-12,Europe,Denmark,Nordjylland,NA,Europe,Denmark,Nordjylland,genome,29782,Human,unknown,unknown,NA,B.1.221.3,G,Department of Virus and Microbiological Special Diagnostics, Statens Serum Institut, Copenhagen, Denmark,Albertsen Lab, Department of Chemistry and Bioscience, Aalborg University, Denmark,Danish Covid-19 Genome Cons…
hCoV-19/Denmark/DCGC-11940/2020,betacoronavirus,EPI_ISL_671226,NA,2020-10-12,Europe,Denmark,Nordjylland,NA,Europe,Denmark,Nordjylland,genome,29782,Human,unknown,unknown,NA,B.1.1.159,GR,Department of Virus and Microbiological Special Diagnostics, Statens Serum Institut, Copenhagen, Denmark,Albertsen Lab, Department of Chemistry and Bioscience, Aalborg University, Denmark,Danish Covid-19 Genome Con…
hCoV-19/Denmark/DCGC-11935/2020,betacoronavirus,EPI_ISL_671225,NA,2020-10-12,Europe,Denmark,Nordjylland,NA,Europe,Denmark,Nordjylland,genome,29782,Human,unknown,unknown,NA,B.1.1.371,GR,Department of Virus and Microbiological Special Diagnostics, Statens Serum Institut, Copenhagen, Denmark,Albertsen Lab, Department of Chemistry and Bioscience, Aalborg University, Denmark,Danish Covid-19 Genome Con…
hCoV-19/Denmark/DCGC-11932/2020,betacoronavirus,EPI_ISL_671224,NA,2020-10-12,Europe,Denmark,Nordjylland,NA,Europe,Denmark,Nordjylland,genome,29782,Human,unknown,unknown,NA,B.1.221.3,G,Department of Virus and Microbiological Special Diagnostics, Statens Serum Institut, Copenhagen, Denmark,Albertsen Lab, Department of Chemistry and Bioscience, Aalborg University, Denmark,Danish Covid-19 Genome Cons…
hCoV-19/Denmark/DCGC-11931/2020,betacoronavirus,EPI_ISL_671223,NA,2020-10-19,Europe,Denmark,Midtjylland,NA,Europe,Denmark,Midtjylland,genome,29782,Human,unknown,unknown,NA,B.1.160,GH,Department of Virus and Microbiological Special Diagnostics, Statens Serum Institut, Copenhagen, Denmark,Albertsen Lab, Department of Chemistry and Bioscience, Aalborg University, Denmark,Danish Covid-19 Genome Conso…
hCoV-19/Denmark/DCGC-11930/2020,betacoronavirus,EPI_ISL_671222,NA,2020-10-19,Europe,Denmark,Hovedstaden,NA,Europe,Denmark,Hovedstaden,genome,29782,Human,unknown,unknown,NA,B.1,G,Department of Virus and Microbiological Special Diagnostics, Statens Serum Institut, Copenhagen, Denmark,Albertsen Lab, Department of Chemistry and Bioscience, Aalborg University, Denmark,Danish Covid-19 Genome Consortium…
hCoV-19/Denmark/DCGC-11929/2020,betacoronavirus,EPI_ISL_671221,NA,2020-10-19,Europe,Denmark,Midtjylland,NA,Europe,Denmark,Midtjylland,genome,29782,Human,unknown,unknown,NA,B.1.177.12,GV,Department of Virus and Microbiological Special Diagnostics, Statens Serum Institut, Copenhagen, Denmark,Albertsen Lab, Department of Chemistry and Bioscience, Aalborg University, Denmark,Danish Covid-19 Genome Co…
hCoV-19/Denmark/DCGC-11927/2020,betacoronavirus,EPI_ISL_671220,NA,2020-10-19,Europe,Denmark,Syddanmark,NA,Europe,Denmark,Syddanmark,genome,29782,Human,unknown,unknown,NA,C.30.1,GR,Department of Virus and Microbiological Special Diagnostics, Statens Serum Institut, Copenhagen, Denmark,Albertsen Lab, Department of Chemistry and Bioscience, Aalborg University, Denmark,Danish Covid-19 Genome Consorti…
hCoV-19/Denmark/DCGC-11923/2020,betacoronavirus,EPI_ISL_671219,NA,2020-10-19,Europe,Denmark,Sjaelland,NA,Europe,Denmark,Sjaelland,genome,29782,Human,unknown,unknown,NA,B.1.1.277,GR,Department of Virus and Microbiological Special Diagnostics, Statens Serum Institut, Copenhagen, Denmark,Albertsen Lab, Department of Chemistry and Bioscience, Aalborg University, Denmark,Danish Covid-19 Genome Consort…
hCoV-19/Denmark/DCGC-11918/2020,betacoronavirus,EPI_ISL_671218,NA,2020-10-26,Europe,Denmark,Nordjylland,NA,Europe,Denmark,Nordjylland,genome,29782,Human,unknown,unknown,NA,B.1,GH,Department of Virus and Microbiological Special Diagnostics, Statens Serum Institut, Copenhagen, Denmark,Albertsen Lab, Department of Chemistry and Bioscience, Aalborg University, Denmark,Danish Covid-19 Genome Consortiu…
hCoV-19/Denmark/DCGC-11917/2020,betacoronavirus,EPI_ISL_671217,NA,2020-10-26,Europe,Denmark,Hovedstaden,NA,Europe,Denmark,Hovedstaden,genome,29782,Human,unknown,unknown,NA,B.1.1.428,GR,Department of Virus and Microbiological Special Diagnostics, Statens Serum Institut, Copenhagen, Denmark,Albertsen Lab, Department of Chemistry and Bioscience, Aalborg University, Denmark,Danish Covid-19 Genome Con…
hCoV-19/Denmark/DCGC-11916/2020,betacoronavirus,EPI_ISL_671216,NA,2020-10-26,Europe,Denmark,Nordjylland,NA,Europe,Denmark,Nordjylland,genome,29782,Human,unknown,unknown,NA,C.30.1,GR,Department of Virus and Microbiological Special Diagnostics, Statens Serum Institut, Copenhagen, Denmark,Albertsen Lab, Department of Chemistry and Bioscience, Aalborg University, Denmark,Danish Covid-19 Genome Consor…
hCoV-19/Denmark/DCGC-11913/2020,betacoronavirus,EPI_ISL_671215,NA,2020-10-26,Europe,Denmark,Nordjylland,NA,Europe,Denmark,Nordjylland,genome,29782,Human,unknown,unknown,NA,B.1.177.27,GV,Department of Virus and Microbiological Special Diagnostics, Statens Serum Institut, Copenhagen, Denmark,Albertsen Lab, Department of Chemistry and Bioscience, Aalborg University, Denmark,Danish Covid-19 Genome Co…
[truncated: 63,135 more rows]
[truncated: 39 more columns]

## Sheet: Supplementary_table_S2
	Supplementary Table S2. Summary table of mitigation responses taken by the Nordic countries until 2021-03-25 according to the European Centre for Disease Control.
[truncated: 77 more rows]
